# Supplementary material for: Targeting FOSB with a cationic antimicrobial peptide, TP4, for treatment of triple-negative breast cancer
Source: Oncotarget. 2016 May 26;7(26):40329–47. doi: 10.18632/oncotarget.9612 (PMC5130011; doi:10.18632/oncotarget.9612)
Supplement: Supplementary file 2 [file oncotarget-07-40329-s002.xlsx]

## Sheet: 2XFold change MB231
2X Up and Down
	Fold change
ProbeName	Fold change([MB231-TP4] vs [MB231-Control])	GeneSymbol	Description	GenbankAccession
A_23_P429998	66.274	FOSB	Homo sapiens FBJ murine osteosarcoma viral oncogene homolog B (FOSB), transcript variant 1, mRNA [NM_006732]	NM_006732
A_23_P114903	58.3935	HSPA6	Homo sapiens heat shock 70kDa protein 6 (HSP70B') (HSPA6), mRNA [NM_002155]	NM_002155
A_23_P398566	29.8189	NR4A3	Homo sapiens nuclear receptor subfamily 4, group A, member 3 (NR4A3), transcript variant 3, mRNA [NM_173200]	NM_173200
A_23_P153562	27.6586	C5AR1	Homo sapiens complement component 5a receptor 1 (C5AR1), mRNA [NM_001736]	NM_001736
A_32_P74409	21.5747	C11orf96	Homo sapiens chromosome 11 open reading frame 96 (C11orf96), mRNA [NM_001145033]	NM_001145033
A_23_P365738	21.4171	ARC	Homo sapiens activity-regulated cytoskeleton-associated protein (ARC), mRNA [NM_015193]	NM_015193
A_23_P106194	20.3929	FOS	Homo sapiens FBJ murine osteosarcoma viral oncogene homolog (FOS), mRNA [NM_005252]	NM_005252
A_23_P92161	19.1843	ARL14	Homo sapiens ADP-ribosylation factor-like 14 (ARL14), mRNA [NM_025047]	NM_025047
A_24_P10137	17.0367	C13orf15	Homo sapiens chromosome 13 open reading frame 15 (C13orf15), mRNA [NM_014059]	NM_014059
A_23_P42386	16.7956	CGA	Homo sapiens glycoprotein hormones, alpha polypeptide (CGA), transcript variant 2, mRNA [NM_000735]	NM_000735
A_33_P3371999	14.4778	TPPP	Homo sapiens tubulin polymerization promoting protein (TPPP), mRNA [NM_007030]	NM_007030
A_24_P392151	13.5459	C11orf86	Homo sapiens chromosome 11 open reading frame 86 (C11orf86), mRNA [NM_001136485]	NM_001136485
A_23_P348636	13.041	FOXJ1	Homo sapiens forkhead box J1 (FOXJ1), mRNA [NM_001454]	NM_001454
A_32_P468743	11.7696	ODF3L1	Homo sapiens outer dense fiber of sperm tails 3-like 1 (ODF3L1), mRNA [NM_175881]	NM_175881
A_23_P34915	11.3696	ATF3	Homo sapiens activating transcription factor 3 (ATF3), transcript variant 4, mRNA [NM_001040619]	NM_001040619
A_24_P262127	10.7207	RRAD	Homo sapiens Ras-related associated with diabetes (RRAD), transcript variant 2, mRNA [NM_004165]	NM_004165
A_23_P111132	10.0278	HSPA1A	Homo sapiens heat shock 70kDa protein 1A (HSPA1A), mRNA [NM_005345]	NM_005345
A_23_P131208	9.84327	NR4A2	Homo sapiens nuclear receptor subfamily 4, group A, member 2 (NR4A2), mRNA [NM_006186]	NM_006186
A_23_P214080	9.0894	EGR1	Homo sapiens early growth response 1 (EGR1), mRNA [NM_001964]	NM_001964
A_21_P0005615	8.74721	XLOC_006775	BROAD Institute lincRNA (XLOC_006775), lincRNA [TCONS_00014488]	BC031939
A_24_P309095	8.58381	RELN	Homo sapiens reelin (RELN), transcript variant 1, mRNA [NM_005045]	NM_005045
A_33_P3319791	8.4724	NR4A1	Homo sapiens nuclear receptor subfamily 4, group A, member 1 (NR4A1), transcript variant 1, mRNA [NM_002135]	NM_002135
A_32_P234145	8.4364	SHC4	Homo sapiens SHC (Src homology 2 domain containing) family, member 4 (SHC4), mRNA [NM_203349]	NM_203349
A_24_P363278	7.76538	MAK	Homo sapiens male germ cell-associated kinase (MAK), transcript variant 1, mRNA [NM_005906]	NM_005906
A_24_P33895	7.7097	ATF3	Homo sapiens activating transcription factor 3 (ATF3), transcript variant 4, mRNA [NM_001040619]	NM_001040619
A_33_P3405459	7.6852	C20orf195	Homo sapiens chromosome 20 open reading frame 195 (C20orf195), mRNA [NM_024059]	NM_024059
A_33_P3382331	7.65564	HSPA6	Homo sapiens heat shock 70kDa protein 6 (HSP70B') (HSPA6), mRNA [NM_002155]	NM_002155
A_32_P231617	7.5811	TM4SF1	Homo sapiens transmembrane 4 L six family member 1 (TM4SF1), mRNA [NM_014220]	NM_014220
A_33_P3312119	7.03755	C6orf99	Homo sapiens chromosome 6 open reading frame 99 (C6orf99), mRNA [NM_001195032]	NM_001195032
A_32_P466877	6.87692	C3orf45	Homo sapiens chromosome 3 open reading frame 45 (C3orf45), mRNA [NM_153215]	NM_153215
A_23_P131846	6.82689	SNAI1	Homo sapiens snail homolog 1 (Drosophila) (SNAI1), mRNA [NM_005985]	NM_005985
A_21_P0014747	6.77163	LOC100652915	PREDICTED: Homo sapiens hypothetical LOC100652915 (LOC100652915), miscRNA [XR_132481]	XR_132481
A_23_P56559	6.71248	DHRS9	Homo sapiens dehydrogenase/reductase (SDR family) member 9 (DHRS9), transcript variant 1, mRNA [NM_005771]	NM_005771
A_24_P253003	6.67357	WNT11	Homo sapiens wingless-type MMTV integration site family, member 11 (WNT11), mRNA [NM_004626]	NM_004626
A_23_P130974	6.66322	KIAA1683	Homo sapiens KIAA1683 (KIAA1683), transcript variant 2, mRNA [NM_025249]	NM_025249
A_23_P354151	6.43497	ITK	Homo sapiens IL2-inducible T-cell kinase (ITK), mRNA [NM_005546]	NM_005546
A_23_P120227	6.29888	LBH	Homo sapiens limb bud and heart development homolog (mouse) (LBH), mRNA [NM_030915]	NM_030915
A_23_P114947	6.16503	RGS2	Homo sapiens regulator of G-protein signaling 2, 24kDa (RGS2), mRNA [NM_002923]	NM_002923
A_24_P317907	5.9999	SORBS1	Homo sapiens sorbin and SH3 domain containing 1 (SORBS1), transcript variant 3, mRNA [NM_001034954]	NM_001034954
A_32_P202013	5.8763	FAM196A	Homo sapiens family with sequence similarity 196, member A (FAM196A), mRNA [NM_001039762]	NM_001039762
A_23_P252541	5.84284	RAB7B	Homo sapiens RAB7B, member RAS oncogene family (RAB7B), transcript variant 1, mRNA [NM_177403]	NM_177403
A_21_P0000171	5.76416	IL6R	Homo sapiens interleukin 6 receptor (IL6R), transcript variant 3, mRNA [NM_001206866]	NM_001206866
A_33_P3295358	5.70285	ANGPTL4	Homo sapiens angiopoietin-like 4 (ANGPTL4), transcript variant 1, mRNA [NM_139314]	NM_139314
A_19_P00317547	5.70206	LOC100507429	PREDICTED: Homo sapiens hypothetical LOC100507429 (LOC100507429), miscRNA [XR_110179]	XR_110179
A_33_P3219090	5.67294	INSIG1	Homo sapiens insulin induced gene 1 (INSIG1), transcript variant 1, mRNA [NM_005542]	NM_005542
A_33_P3390057	5.62082	TM4SF1	Homo sapiens transmembrane 4 L six family member 1 (TM4SF1), mRNA [NM_014220]	NM_014220
A_23_P215484	5.55393	CCL26	Homo sapiens chemokine (C-C motif) ligand 26 (CCL26), mRNA [NM_006072]	NM_006072
A_23_P215634	5.39582	IGFBP3	Homo sapiens insulin-like growth factor binding protein 3 (IGFBP3), transcript variant 1, mRNA [NM_001013398]	NM_001013398
A_32_P87013	5.2921	IL8	Homo sapiens interleukin 8 (IL8), mRNA [NM_000584]	NM_000584
A_33_P3324909	5.27394	JUND	Homo sapiens jun D proto-oncogene (JUND), mRNA [NM_005354]	NM_005354
A_23_P326204	5.19954	SGMS2	Homo sapiens sphingomyelin synthase 2 (SGMS2), transcript variant 1, mRNA [NM_152621]	NM_152621
A_19_P00803039	5.12618	LOC100507429	PREDICTED: Homo sapiens hypothetical LOC100507429 (LOC100507429), miscRNA [XR_110179]	XR_110179
A_32_P703	5.11041	LOC646626	Homo sapiens uncharacterized LOC646626 (LOC646626), non-coding RNA [NR_045484]	NR_045484
A_33_P3323959	5.10772	RELN	Homo sapiens reelin (RELN), transcript variant 1, mRNA [NM_005045]	NM_005045
A_21_P0000624	5.06014	SLC6A13	Homo sapiens solute carrier family 6 (neurotransmitter transporter, GABA), member 13 (SLC6A13), transcript variant 3, mRNA [NM_001243392]	NM_001243392
A_33_P3253214	5.04855		histone cluster 2, H2aa3 [Source:HGNC Symbol;Acc:4736] [ENST00000369161]	L19779
A_24_P89457	5.01945	CDKN1A	Homo sapiens cyclin-dependent kinase inhibitor 1A (p21, Cip1) (CDKN1A), transcript variant 2, mRNA [NM_078467]	NM_078467
A_33_P3360565	4.91938	ZNF474	Homo sapiens zinc finger protein 474 (ZNF474), mRNA [NM_207317]	NM_207317
A_33_P3331831	4.89736	DKFZp451A211	PREDICTED: Homo sapiens DKFZp451A211 protein (DKFZp451A211), mRNA [XM_003403663]	XM_003403663
A_23_P125233	4.89469	CNN1	Homo sapiens calponin 1, basic, smooth muscle (CNN1), mRNA [NM_001299]	NM_001299
A_24_P379233	4.81492	GJB3	Homo sapiens gap junction protein, beta 3, 31kDa (GJB3), transcript variant 1, mRNA [NM_024009]	NM_024009
A_23_P24275	4.77362	IDI2-AS1	Homo sapiens IDI2 antisense RNA 1 (non-protein coding) (IDI2-AS1), transcript variant 4, non-coding RNA [NR_027709]	NR_027709
A_33_P3792489	4.74045		UI-E-CR0-adm-a-05-0-UI.r1 UI-E-CR0 Homo sapiens cDNA clone UI-E-CR0-adm-a-05-0-UI 5', mRNA sequence [BM686390]	BM686390
A_23_P419947	4.69284	MLF1	Homo sapiens myeloid leukemia factor 1 (MLF1), transcript variant 1, mRNA [NM_022443]	NM_022443
A_21_P0008473	4.65776	XLOC_011096	BROAD Institute lincRNA (XLOC_011096), lincRNA [TCONS_00022824]
A_33_P3590259	4.62279	CXCL14	Homo sapiens chemokine (C-X-C motif) ligand 14 (CXCL14), mRNA [NM_004887]	NM_004887
A_23_P44674	4.6207	CRIP1	Homo sapiens cysteine-rich protein 1 (intestinal) (CRIP1), mRNA [NM_001311]	NM_001311
A_23_P205046	4.5761	ANKRD10	Homo sapiens ankyrin repeat domain 10 (ANKRD10), mRNA [NM_017664]	NM_017664
A_33_P3345643	4.57069		zinc finger, DHHC-type containing 11B [Source:HGNC Symbol;Acc:32962] [ENST00000522356]	XM_003403780
A_33_P3288844	4.48795	IL6R	Homo sapiens interleukin 6 receptor (IL6R), transcript variant 1, mRNA [NM_000565]	NM_000565
A_23_P400298	4.47478	PRSS22	Homo sapiens protease, serine, 22 (PRSS22), mRNA [NM_022119]	NM_022119
A_21_P0005210	4.39745	LOC100505904	PREDICTED: Homo sapiens hypothetical LOC100505904 (LOC100505904), miscRNA [XR_110640]	XR_110640
A_33_P3344204	4.32544	ZDHHC11	Homo sapiens zinc finger, DHHC-type containing 11 (ZDHHC11), mRNA [NM_024786]	NM_024786
A_23_P143143	4.31804	ID2	Homo sapiens inhibitor of DNA binding 2, dominant negative helix-loop-helix protein (ID2), mRNA [NM_002166]	NM_002166
A_21_P0000727	4.31217	LOC154092	Homo sapiens uncharacterized LOC154092 (LOC154092), transcript variant 1, non-coding RNA [NR_038216]	NR_038216
A_23_P104438	4.29934	MYPN	Homo sapiens myopalladin (MYPN), mRNA [NM_032578]	NM_032578
A_24_P157926	4.27895	TNFAIP3	Homo sapiens tumor necrosis factor, alpha-induced protein 3 (TNFAIP3), mRNA [NM_006290]	NM_006290
A_19_P00324839	4.26994	MALAT1	Homo sapiens metastasis associated lung adenocarcinoma transcript 1 (non-protein coding) (MALAT1), non-coding RNA [NR_002819]	NR_002819
A_23_P162579	4.23372	HSPB8	Homo sapiens heat shock 22kDa protein 8 (HSPB8), mRNA [NM_014365]	NM_014365
A_23_P131676	4.22063	CXCR7	Homo sapiens chemokine (C-X-C motif) receptor 7 (CXCR7), mRNA [NM_020311]	NM_020311
A_23_P309381	4.21311	HIST2H2AA4	Homo sapiens histone cluster 2, H2aa4 (HIST2H2AA4), mRNA [NM_001040874]	NM_001040874
A_23_P143906	4.17797	MLF1	Homo sapiens myeloid leukemia factor 1 (MLF1), transcript variant 1, mRNA [NM_022443]	NM_022443
A_24_P915692	4.1733	PHLDA1	Homo sapiens pleckstrin homology-like domain, family A, member 1 (PHLDA1), mRNA [NM_007350]	NM_007350
A_24_P153456	4.0987	ZDHHC11	Homo sapiens zinc finger, DHHC-type containing 11 (ZDHHC11), mRNA [NM_024786]	NM_024786
A_33_P3319542	4.09165	SLC8A2	Homo sapiens solute carrier family 8 (sodium/calcium exchanger), member 2 (SLC8A2), mRNA [NM_015063]	NM_015063
A_33_P3366127	4.08923	RFPL4A	Homo sapiens ret finger protein-like 4A (RFPL4A), mRNA [NM_001145014]	NM_001145014
A_21_P0010254	4.05486	XLOC_013952	BROAD Institute lincRNA (XLOC_013952), lincRNA [TCONS_00029032]
A_24_P52697	4.039	H19	Homo sapiens H19, imprinted maternally expressed transcript (non-protein coding) (H19), non-coding RNA [NR_002196]	NR_002196
A_23_P42868	3.96726	IGFBP1	Homo sapiens insulin-like growth factor binding protein 1 (IGFBP1), mRNA [NM_000596]	NM_000596
A_23_P334870	3.91714	TMEM217	Homo sapiens transmembrane protein 217 (TMEM217), transcript variant 1, mRNA [NM_145316]	NM_145316
A_33_P3269636	3.90954	SBSN	Homo sapiens suprabasin (SBSN), transcript variant 1, mRNA [NM_001166034]	NM_001166034
A_32_P516067	3.78446	C10orf111	Homo sapiens chromosome 10 open reading frame 111 (C10orf111), mRNA [NM_153244]	NM_153244
A_19_P00323082	3.75111	H19	Homo sapiens H19, imprinted maternally expressed transcript (non-protein coding) (H19), non-coding RNA [NR_002196]	NR_002196
A_21_P0002779	3.71899	XLOC_002867	602733141F1 NIH_MGC_43 Homo sapiens cDNA clone IMAGE:4876330 5', mRNA sequence [BG753571]	BG753571
A_33_P3239347	3.71464	NKX3-1	Homo sapiens NK3 homeobox 1 (NKX3-1), mRNA [NM_006167]	NM_006167
A_21_P0004617	3.70925	XLOC_005900	Q6CC74_YARLI (Q6CC74) Similarity, partial (3%) [THC2487722]	AK130765
A_23_P433855	3.70048	RGS4	Homo sapiens regulator of G-protein signaling 4 (RGS4), transcript variant 2, mRNA [NM_005613]	NM_005613
A_23_P73609	3.68943	NDP	Homo sapiens Norrie disease (pseudoglioma) (NDP), mRNA [NM_000266]	NM_000266
A_24_P394533	3.65789	NEU1	Homo sapiens sialidase 1 (lysosomal sialidase) (NEU1), mRNA [NM_000434]	NM_000434
A_32_P69368	3.61855	ID2	Homo sapiens inhibitor of DNA binding 2, dominant negative helix-loop-helix protein (ID2), mRNA [NM_002166]	NM_002166
A_33_P3234697	3.6107	LXN	Homo sapiens latexin (LXN), mRNA [NM_020169]	NM_020169
A_23_P167983	3.60841	HIST1H2AC	histone cluster 1, H2ac [Source:HGNC Symbol;Acc:4733] [ENST00000314088]	BC050602
A_33_P3220837	3.59354	MAFB	Homo sapiens v-maf musculoaponeurotic fibrosarcoma oncogene homolog B (avian) (MAFB), mRNA [NM_005461]	NM_005461
A_23_P99693	3.58493	ZBTB1	Homo sapiens zinc finger and BTB domain containing 1 (ZBTB1), transcript variant 2, mRNA [NM_014950]	NM_014950
A_33_P3371718	3.58202	SAT1	Homo sapiens spermidine/spermine N1-acetyltransferase 1 (SAT1), transcript variant 1, mRNA [NM_002970]	NM_002970
A_21_P0013960	3.57713	LOC100507508	PREDICTED: Homo sapiens hypothetical protein LOC100507508 (LOC100507508), mRNA [XM_003118581]	XM_003118581
A_21_P0010703	3.57079	XLOC_l2_000217	PREDICTED: Homo sapiens hypothetical LOC100652980 (LOC100652980), miscRNA [XR_132795]	XR_132795
A_21_P0005760	3.55189	XLOC_006915	DA998032 T1ESE2 Homo sapiens cDNA clone T1ESE2002149 5', mRNA sequence [DA998032]	DA998032
A_24_P345679	3.55188	MLF1	Homo sapiens myeloid leukemia factor 1 (MLF1), transcript variant 4, mRNA [NM_001195432]	NM_001195432
A_24_P8371	3.55084	SPNS2	Homo sapiens spinster homolog 2 (Drosophila) (SPNS2), mRNA [NM_001124758]	NM_001124758
A_24_P303420	3.54504	LOC221442	Homo sapiens adenylate cyclase 10 (soluble) pseudogene (LOC221442), non-coding RNA [NR_026938]	NR_026938
A_33_P3349496	3.54336		D86966 Start codon is not identified similarto human ZFY protein. {Homo sapiens} (exp=-1; wgp=0; cg=0), partial (3%) [THC2652081]
A_23_P26386	3.53874	TPPP3	Homo sapiens tubulin polymerization-promoting protein family member 3 (TPPP3), mRNA [NM_016140]	NM_016140
A_24_P77968	3.50021	FLNC	Homo sapiens filamin C, gamma (FLNC), transcript variant 1, mRNA [NM_001458]	NM_001458
A_33_P3354106	3.49892	KPNA7	Homo sapiens karyopherin alpha 7 (importin alpha 8) (KPNA7), mRNA [NM_001145715]	NM_001145715
A_21_P0014262	3.49887	LOC100507144	PREDICTED: Homo sapiens hypothetical LOC100507144 (LOC100507144), miscRNA [XR_109039]	XR_109039
A_33_P3299066	3.49531	NR4A2	Homo sapiens nuclear receptor subfamily 4, group A, member 2 (NR4A2), mRNA [NM_006186]	NM_006186
A_23_P171237	3.4818	ACRC	Homo sapiens acidic repeat containing (ACRC), mRNA [NM_052957]	NM_052957
A_23_P144916	3.46707	GFPT2	Homo sapiens glutamine-fructose-6-phosphate transaminase 2 (GFPT2), mRNA [NM_005110]	NM_005110
A_33_P3314643	3.46526	SPEF1	Homo sapiens sperm flagellar 1 (SPEF1), mRNA [NM_015417]	NM_015417
A_23_P421306	3.46515	SYT12	Homo sapiens synaptotagmin XII (SYT12), transcript variant 1, mRNA [NM_177963]	NM_177963
A_21_P0014202	3.46226	LOC100506881	PREDICTED: Homo sapiens hypothetical LOC100506881, transcript variant 1 (LOC100506881), miscRNA [XR_108815]	XR_108815
A_23_P350005	3.45138	TRIML2	Homo sapiens tripartite motif family-like 2 (TRIML2), mRNA [NM_173553]	NM_173553
A_21_P0006726	3.41478	XLOC_008700	BROAD Institute lincRNA (XLOC_008700), lincRNA [TCONS_00017907]
A_33_P3236676	3.39749	C9orf152	Homo sapiens chromosome 9 open reading frame 152 (C9orf152), mRNA [NM_001012993]	NM_001012993
A_33_P3297415	3.39194	NRP2	Homo sapiens neuropilin 2 (NRP2), transcript variant 6, mRNA [NM_201264]	NM_201264
A_24_P357465	3.38851	TP53INP2	Homo sapiens tumor protein p53 inducible nuclear protein 2 (TP53INP2), mRNA [NM_021202]	NM_021202
A_23_P351148	3.38041	SH2D1B	Homo sapiens SH2 domain containing 1B (SH2D1B), mRNA [NM_053282]	NM_053282
A_24_P104119	3.35946	RHOF	Homo sapiens ras homolog gene family, member F (in filopodia) (RHOF), mRNA [NM_019034]	NM_019034
A_24_P98047	3.35823	SLC16A10	Homo sapiens solute carrier family 16, member 10 (aromatic amino acid transporter) (SLC16A10), mRNA [NM_018593]	NM_018593
A_23_P500861	3.35094	SYNE1	Homo sapiens spectrin repeat containing, nuclear envelope 1 (SYNE1), transcript variant 1, mRNA [NM_182961]	NM_182961
A_21_P0014012	3.33284	LOC100652740	PREDICTED: Homo sapiens hypothetical protein LOC100652740 (LOC100652740), mRNA [XM_003403462]	XM_003403462
A_24_P252497	3.31911	TRIB1	Homo sapiens tribbles homolog 1 (Drosophila) (TRIB1), mRNA [NM_025195]	NM_025195
A_23_P100240	3.31637	CDH16	Homo sapiens cadherin 16, KSP-cadherin (CDH16), transcript variant 1, mRNA [NM_004062]	NM_004062
A_33_P3350583	3.31548	FAM122C	Homo sapiens family with sequence similarity 122C (FAM122C), transcript variant 2, mRNA [NM_138819]	NM_138819
A_21_P0011905	3.3032	XLOC_l2_007898	BROAD Institute lincRNA (XLOC_l2_007898), lincRNA [TCONS_l2_00014437]
A_23_P214026	3.29642	FBN2	Homo sapiens fibrillin 2 (FBN2), mRNA [NM_001999]	NM_001999
A_21_P0006815	3.25331	XLOC_008357	BROAD Institute lincRNA (XLOC_008357), lincRNA [TCONS_00018089]
A_24_P778836	3.24024	RSL1D1	Homo sapiens ribosomal L1 domain containing 1 (RSL1D1), mRNA [NM_015659]	NM_015659
A_33_P3794213	3.23498	LOC338653	Homo sapiens partial mRNA for KCNQ1OT2 protein. [AJ251642]	AJ251642
A_23_P61180	3.20338	PLCXD1	Homo sapiens phosphatidylinositol-specific phospholipase C, X domain containing 1 (PLCXD1), transcript variant 1, mRNA [NM_018390]	NM_018390
A_21_P0014825	3.19553	LOC100652854	PREDICTED: Homo sapiens hypothetical LOC100652854 (LOC100652854), miscRNA [XR_132672]	XR_132672
A_33_P3289251	3.19279	LOC644727	Homo sapiens cDNA FLJ38652 fis, clone HHDPC2008843. [AK095971]	AK095971
A_23_P340188	3.19188	FAM122C	Homo sapiens family with sequence similarity 122C (FAM122C), transcript variant 2, mRNA [NM_138819]	NM_138819
A_24_P115990	3.18797	AMHR2	Homo sapiens anti-Mullerian hormone receptor, type II (AMHR2), transcript variant 1, mRNA [NM_020547]	NM_020547
A_23_P112798	3.18551	CRIP2	Homo sapiens cysteine-rich protein 2 (CRIP2), mRNA [NM_001312]	NM_001312
A_33_P3234571	3.18154	MAP2K3	Homo sapiens mitogen-activated protein kinase kinase 3 (MAP2K3), transcript variant B, mRNA [NM_145109]	NM_145109
A_23_P46936	3.17953	EGR2	Homo sapiens early growth response 2 (EGR2), transcript variant 1, mRNA [NM_000399]	NM_000399
A_33_P3347320	3.17153	LOC100133190	Homo sapiens, clone IMAGE:3913679, mRNA. [BC017676]	BC017676
A_23_P159937	3.16895	SLC6A8	Homo sapiens solute carrier family 6 (neurotransmitter transporter, creatine), member 8 (SLC6A8), transcript variant 1, mRNA [NM_005629]	NM_005629
A_21_P0011721	3.16403	LOC100505555	PREDICTED: Homo sapiens hypothetical LOC100505555 (LOC100505555), miscRNA [XR_109580]	XR_109580
A_33_P3345816	3.15692	GPER	Homo sapiens G protein-coupled estrogen receptor 1 (GPER), transcript variant 3, mRNA [NM_001039966]	NM_001039966
A_23_P45475	3.14339	GLA	Homo sapiens galactosidase, alpha (GLA), mRNA [NM_000169]	NM_000169
A_32_P37867	3.1332	KIAA1644	Homo sapiens KIAA1644 (KIAA1644), mRNA [NM_001099294]	NM_001099294
A_33_P3345534	3.12709	KRT14	Homo sapiens keratin 14 (KRT14), mRNA [NM_000526]	NM_000526
A_33_P3241511	3.12588	SERPIND1	Homo sapiens serpin peptidase inhibitor, clade D (heparin cofactor), member 1 (SERPIND1), mRNA [NM_000185]	NM_000185
A_23_P310022	3.11949	KIAA1217	Homo sapiens KIAA1217 (KIAA1217), transcript variant 1, mRNA [NM_019590]	NM_019590
A_21_P0014497	3.09696	LOC100505976	PREDICTED: Homo sapiens hypothetical LOC100505976 (LOC100505976), miscRNA [XR_110096]	XR_110096
A_24_P873659	3.09656	MALAT1	Homo sapiens metastasis associated lung adenocarcinoma transcript 1 (non-protein coding) (MALAT1), non-coding RNA [NR_002819]	NR_002819
A_23_P112482	3.08274	AQP3	Homo sapiens aquaporin 3 (Gill blood group) (AQP3), mRNA [NM_004925]	NM_004925
A_33_P3396537	3.08231	CDHR4	Homo sapiens cadherin-related family member 4 (CDHR4), mRNA [NM_001007540]	NM_001007540
A_23_P8640	3.07522	GPER	Homo sapiens G protein-coupled estrogen receptor 1 (GPER), transcript variant 3, mRNA [NM_001039966]	NM_001039966
A_23_P139143	3.06621	STX3	Homo sapiens syntaxin 3 (STX3), transcript variant 1, mRNA [NM_004177]	NM_004177
A_24_P63522	3.0662	HMGCS1	Homo sapiens 3-hydroxy-3-methylglutaryl-CoA synthase 1 (soluble) (HMGCS1), transcript variant 2, mRNA [NM_002130]	NM_002130
A_23_P10591	3.06251	METRNL	Homo sapiens meteorin, glial cell differentiation regulator-like (METRNL), mRNA [NM_001004431]	NM_001004431
A_33_P3415430	3.05026	HSPA1B	Homo sapiens heat shock 70kDa protein 1B (HSPA1B), mRNA [NM_005346]	NM_005346
A_33_P3219601	3.03945	ABL2	Homo sapiens v-abl Abelson murine leukemia viral oncogene homolog 2 (ABL2), transcript variant b, mRNA [NM_007314]	NM_007314
A_23_P393025	3.02229	SPATA4	Homo sapiens spermatogenesis associated 4 (SPATA4), mRNA [NM_144644]	NM_144644
A_23_P118392	3.00671	RASD1	Homo sapiens RAS, dexamethasone-induced 1 (RASD1), transcript variant 1, mRNA [NM_016084]	NM_016084
A_24_P333571	3.00382	ARHGAP29	Rho GTPase activating protein 29 [Source:HGNC Symbol;Acc:30207] [ENST00000370217]	BC022483
A_21_P0000852	2.99817	LOC100507412	Homo sapiens uncharacterized LOC100507412 (LOC100507412), non-coding RNA [NR_038958]	NR_038958
A_23_P17345	2.99582	MAFB	Homo sapiens v-maf musculoaponeurotic fibrosarcoma oncogene homolog B (avian) (MAFB), mRNA [NM_005461]	NM_005461
A_21_P0000129	2.98645	DCLK1	Homo sapiens doublecortin-like kinase 1 (DCLK1), transcript variant 4, mRNA [NM_001195430]	NM_001195430
A_24_P275073	2.97919	ADAMTS14	Homo sapiens ADAM metallopeptidase with thrombospondin type 1 motif, 14 (ADAMTS14), transcript variant 1, mRNA [NM_139155]	NM_139155
A_23_P2271	2.97857	PTHLH	Homo sapiens parathyroid hormone-like hormone (PTHLH), transcript variant 1, mRNA [NM_198965]	NM_198965
A_33_P3258617	2.97716	PLIN2	perilipin 2 [Source:HGNC Symbol;Acc:248] [ENST00000380464]
A_21_P0010596	2.9769	XLOC_l2_000735	BROAD Institute lincRNA (XLOC_l2_000735), lincRNA [TCONS_l2_00000977]
A_21_P0013393	2.96673	XLOC_l2_013513	ZN695_HUMAN (Q8IW36) Zinc finger protein 695 (Zinc finger protein SBZF3), partial (8%) [THC2641926]
A_33_P3325262	2.95586	SLC6A8	Homo sapiens solute carrier family 6 (neurotransmitter transporter, creatine), member 8 (SLC6A8), transcript variant 1, mRNA [NM_005629]	NM_005629
A_21_P0000996	2.9558	LOC100505940	PREDICTED: Homo sapiens hypothetical LOC100505940 (LOC100505940), miscRNA [XR_110477]	XR_110477
A_33_P3377459	2.95228	PAPD5	Homo sapiens PAP associated domain containing 5 (PAPD5), transcript variant 1, mRNA [NM_001040284]	NM_001040284
A_23_P140256	2.94158	PNP	Homo sapiens purine nucleoside phosphorylase (PNP), mRNA [NM_000270]	NM_000270
A_23_P419239	2.93989	ETNK1	Homo sapiens ethanolamine kinase 1 (ETNK1), transcript variant 1, mRNA [NM_018638]	NM_018638
A_23_P103756	2.93177	OVGP1	Homo sapiens oviductal glycoprotein 1, 120kDa (OVGP1), mRNA [NM_002557]	NM_002557
A_21_P0014465	2.91897	LOC100507286	PREDICTED: Homo sapiens hypothetical LOC100507286 (LOC100507286), miscRNA [XR_109951]	XR_109951
A_19_P00801752	2.91237	XLOC_014103	BROAD Institute lincRNA (XLOC_014103), lincRNA [TCONS_00029159]
A_24_P89891	2.90677	TRAF1	Homo sapiens TNF receptor-associated factor 1 (TRAF1), transcript variant 1, mRNA [NM_005658]	NM_005658
A_23_P137016	2.90304	SAT1	Homo sapiens spermidine/spermine N1-acetyltransferase 1 (SAT1), transcript variant 1, mRNA [NM_002970]	NM_002970
A_33_P3376031	2.89695		PREDICTED: Homo sapiens hypothetical LOC100128770 (LOC100128770), miscRNA [XR_109245]	XR_109245
A_23_P331928	2.89016	CD109	Homo sapiens CD109 molecule (CD109), transcript variant 1, mRNA [NM_133493]	NM_133493
A_21_P0009360	2.88966	LOC100499467	Homo sapiens uncharacterized LOC100499467 (LOC100499467), non-coding RNA [NR_036488]	NR_036488
A_23_P82929	2.88958	NOV	Homo sapiens nephroblastoma overexpressed gene (NOV), mRNA [NM_002514]	NM_002514
A_24_P15621	2.88733	SLC6A10P	Homo sapiens solute carrier family 6 (neurotransmitter transporter, creatine), member 10, pseudogene (SLC6A10P), non-coding RNA [NR_003083]	NR_003083
A_23_P132718	2.87449	SEMA3B	Homo sapiens sema domain, immunoglobulin domain (Ig), short basic domain, secreted, (semaphorin) 3B (SEMA3B), transcript variant 1, mRNA [NM_004636]	NM_004636
A_19_P00316467	2.85736	XLOC_002736	PREDICTED: Homo sapiens hypothetical LOC100506377 (LOC100506377), miscRNA [XR_108458]	XR_108458
A_33_P3744415	2.82584		Homo sapiens cDNA FLJ30604 fis, clone CD34C2000152. [AK055166]	AK055166
A_23_P167599	2.8225	FAM134B	Homo sapiens family with sequence similarity 134, member B (FAM134B), transcript variant 1, mRNA [NM_001034850]	NM_001034850
A_32_P420520	2.81226	THAP7-AS1	Homo sapiens THAP7 antisense RNA 1 (non-protein coding) (THAP7-AS1), transcript variant 1, non-coding RNA [NR_027051]	NR_027051
A_23_P162037	2.7971	ARNTL	Homo sapiens aryl hydrocarbon receptor nuclear translocator-like (ARNTL), transcript variant 3, mRNA [NM_001030273]	NM_001030273
A_21_P0006725	2.77632	LOC100652988	PREDICTED: Homo sapiens hypothetical LOC100652988 (LOC100652988), miscRNA [XR_132573]	XR_132573
A_23_P90062	2.7592	DNAJB1	Homo sapiens DnaJ (Hsp40) homolog, subfamily B, member 1 (DNAJB1), mRNA [NM_006145]	NM_006145
A_33_P3390013	2.75238	ADAMTS1	Homo sapiens ADAM metallopeptidase with thrombospondin type 1 motif, 1 (ADAMTS1), mRNA [NM_006988]	NM_006988
A_23_P100711	2.74922	PMP22	Homo sapiens peripheral myelin protein 22 (PMP22), transcript variant 1, mRNA [NM_000304]	NM_000304
A_33_P3252394	2.7464	GADD45G	Homo sapiens growth arrest and DNA-damage-inducible, gamma (GADD45G), mRNA [NM_006705]	NM_006705
A_24_P55295	2.74537	GJA1	Homo sapiens gap junction protein, alpha 1, 43kDa (GJA1), mRNA [NM_000165]	NM_000165
A_33_P3375790	2.74079	RFPL4A	Homo sapiens ret finger protein-like 4A (RFPL4A), mRNA [NM_001145014]	NM_001145014
A_32_P52609	2.7407	LPIN1	Homo sapiens lipin 1 (LPIN1), mRNA [NM_145693]	NM_145693
A_21_P0014188	2.73882	LOC401317	PREDICTED: Homo sapiens hypothetical LOC401317 (LOC401317), miscRNA [XR_108761]	XR_108761
A_23_P201979	2.73108	CREM	Homo sapiens cAMP responsive element modulator (CREM), transcript variant 19, mRNA [NM_183013]	NM_183013
A_23_P341223	2.73074	KLHL21	Homo sapiens kelch-like 21 (Drosophila) (KLHL21), mRNA [NM_014851]	NM_014851
A_23_P211252	2.72588	LSS	Homo sapiens lanosterol synthase (2,3-oxidosqualene-lanosterol cyclase) (LSS), transcript variant 2, mRNA [NM_001001438]	NM_001001438
A_23_P168828	2.71775	KLF10	Homo sapiens Kruppel-like factor 10 (KLF10), transcript variant 1, mRNA [NM_005655]	NM_005655
A_23_P118427	2.71769	MAP2K3	Homo sapiens mitogen-activated protein kinase kinase 3 (MAP2K3), transcript variant B, mRNA [NM_145109]	NM_145109
A_33_P3216994	2.71661	HERC4	Homo sapiens hect domain and RLD 4 (HERC4), transcript variant 2, mRNA [NM_015601]	NM_015601
A_24_P4816	2.70973	GABARAPL1	Homo sapiens GABA(A) receptor-associated protein like 1 (GABARAPL1), mRNA [NM_031412]	NM_031412
A_24_P268676	2.69717	BHLHE40	Homo sapiens basic helix-loop-helix family, member e40 (BHLHE40), mRNA [NM_003670]	NM_003670
A_23_P88580	2.69444	ARID3B	Homo sapiens AT rich interactive domain 3B (BRIGHT-like) (ARID3B), mRNA [NM_006465]	NM_006465
A_19_P00319646	2.69138	LOC100499467	Homo sapiens uncharacterized LOC100499467 (LOC100499467), non-coding RNA [NR_036488]	NR_036488
A_33_P3345344	2.68536	DRGX	dorsal root ganglia homeobox [Source:HGNC Symbol;Acc:21536] [ENST00000374139]
A_33_P3281283	2.67882	S1PR3	Homo sapiens sphingosine-1-phosphate receptor 3 (S1PR3), mRNA [NM_005226]	NM_005226
A_33_P3215611	2.67467
A_23_P19624	2.66967	BMP6	Homo sapiens bone morphogenetic protein 6 (BMP6), mRNA [NM_001718]	NM_001718
A_33_P3389286	2.66932	SFN	Homo sapiens stratifin (SFN), mRNA [NM_006142]	NM_006142
A_21_P0007339	2.65982	XLOC_009415	AGENCOURT_14534621 NIH_MGC_191 Homo sapiens cDNA clone IMAGE:30418481 5', mRNA sequence [CD641957]	CD641957
A_33_P3214869	2.6591	KPNA7	Homo sapiens karyopherin alpha 7 (importin alpha 8) (KPNA7), mRNA [NM_001145715]	NM_001145715
A_21_P0006958	2.65801	XLOC_008704	BROAD Institute lincRNA (XLOC_008704), lincRNA [TCONS_00018418]
A_23_P30126	2.65756	FGFBP1	Homo sapiens fibroblast growth factor binding protein 1 (FGFBP1), mRNA [NM_005130]	NM_005130
A_24_P389608	2.64209	C10orf47	Homo sapiens chromosome 10 open reading frame 47 (C10orf47), mRNA [NM_153256]	NM_153256
A_21_P0001902	2.64184	XLOC_001625	PREDICTED: Homo sapiens hypothetical LOC100507286 (LOC100507286), miscRNA [XR_109951]	XR_109951
A_21_P0013954	2.6388	LOC100292922	PREDICTED: Homo sapiens ankyrin repeat domain-containing protein 30B-like (LOC100292922), mRNA [XM_002345462]	XM_002345462
A_23_P393727	2.63327	NRP2	Homo sapiens neuropilin 2 (NRP2), transcript variant 1, mRNA [NM_201266]	NM_201266
A_23_P46315	2.60869	DENND2C	DENN/MADD domain containing 2C [Source:HGNC Symbol;Acc:24748] [ENST00000369540]	AK124287
A_19_P00322895	2.60503	XLOC_002736	PREDICTED: Homo sapiens hypothetical LOC100506377 (LOC100506377), miscRNA [XR_108458]	XR_108458
A_24_P112447	2.60353	ENTPD7	Homo sapiens ectonucleoside triphosphate diphosphohydrolase 7 (ENTPD7), mRNA [NM_020354]	NM_020354
A_23_P218463	2.59689	SERTAD1	Homo sapiens SERTA domain containing 1 (SERTAD1), mRNA [NM_013376]	NM_013376
A_19_P00315538	2.59323		2AFD_A Chain A, Solution Structure Of Asl1650, An Acyl Carrier Protein From Anabaena Sp. Pcc 7120 With A Variant Phosphopantetheinylation-Site Sequence. {Nostoc sp. PCC 7120} (exp=-1; wgp=0; cg=0), partial (19%) [THC2630880]	AK054638
A_21_P0005759	2.57573	XLOC_006915	BROAD Institute lincRNA (XLOC_006915), lincRNA [TCONS_00014849]
A_21_P0001341	2.557	XLOC_000301	BROAD Institute lincRNA (XLOC_000301), lincRNA [TCONS_00001035]
A_33_P3404739	2.5284
A_23_P80048	2.52561	FER1L4	Homo sapiens fer-1-like 4 (C. elegans) pseudogene (FER1L4), non-coding RNA [NR_024377]	NR_024377
A_33_P3368358	2.5255	NEDD9	Homo sapiens neural precursor cell expressed, developmentally down-regulated 9 (NEDD9), transcript variant 2, mRNA [NM_182966]	NM_182966
A_33_P3695899	2.52073	FLJ31104	PREDICTED: Homo sapiens hypothetical LOC441072 (FLJ31104), miscRNA [XR_108600]	XR_108600
A_23_P402733	2.51945	SON	Homo sapiens SON DNA binding protein (SON), transcript variant b, mRNA [NM_032195]	NM_032195
A_23_P501010	2.51877	COL17A1	Homo sapiens collagen, type XVII, alpha 1 (COL17A1), mRNA [NM_000494]	NM_000494
A_21_P0014390	2.51871	LOC100507111	PREDICTED: Homo sapiens hypothetical LOC100507111, transcript variant 2 (LOC100507111), miscRNA [XR_109563]	XR_109563
A_24_P375322	2.51683	GGT8P	Homo sapiens gamma-glutamyltransferase 8 pseudogene (GGT8P), non-coding RNA [NR_003503]	NR_003503
A_33_P3214948	2.50543	SPOCK2	Homo sapiens sparc/osteonectin, cwcv and kazal-like domains proteoglycan (testican) 2 (SPOCK2), transcript variant 2, mRNA [NM_014767]	NM_014767
A_33_P3300916	2.50159	LOC201651	Homo sapiens arylacetamide deacetylase (esterase) pseudogene (LOC201651), non-coding RNA [NR_026915]	NR_026915
A_23_P257043	2.4993	GEM	Homo sapiens GTP binding protein overexpressed in skeletal muscle (GEM), transcript variant 1, mRNA [NM_005261]	NM_005261
A_23_P138760	2.49205	CLCF1	Homo sapiens cardiotrophin-like cytokine factor 1 (CLCF1), transcript variant 1, mRNA [NM_013246]	NM_013246
A_21_P0010980	2.4875	MALAT1	Homo sapiens metastasis associated lung adenocarcinoma transcript 1 (non-protein coding) (MALAT1), non-coding RNA [NR_002819]	NR_002819
A_23_P169039	2.48021	SNAI2	Homo sapiens snail homolog 2 (Drosophila) (SNAI2), mRNA [NM_003068]	NM_003068
A_33_P3285545	2.47815	CLDN4	Homo sapiens claudin 4 (CLDN4), mRNA [NM_001305]	NM_001305
A_23_P79818	2.46682	C20orf111	Homo sapiens chromosome 20 open reading frame 111 (C20orf111), mRNA [NM_016470]	NM_016470
A_24_P67898	2.46553	MGEA5	meningioma expressed antigen 5 (hyaluronidase) [Source:HGNC Symbol;Acc:7056] [ENST00000370094]	AF307332
A_23_P51936	2.46281	TNFRSF9	Homo sapiens tumor necrosis factor receptor superfamily, member 9 (TNFRSF9), mRNA [NM_001561]	NM_001561
A_23_P74467	2.46062	KIAA0907	Homo sapiens KIAA0907 (KIAA0907), mRNA [NM_014949]	NM_014949
A_23_P61317	2.4589	GKN2	Homo sapiens gastrokine 2 (GKN2), mRNA [NM_182536]	NM_182536
A_23_P80817	2.45365	TAGLN3	Homo sapiens transgelin 3 (TAGLN3), transcript variant 1, mRNA [NM_013259]	NM_013259
A_24_P393958	2.45314	DNAJB4	Homo sapiens DnaJ (Hsp40) homolog, subfamily B, member 4 (DNAJB4), mRNA [NM_007034]	NM_007034
A_33_P3888485	2.44435	BCO2	Homo sapiens beta-carotene oxygenase 2 (BCO2), transcript variant 1, mRNA [NM_031938]	NM_031938
A_33_P3214105	2.42722	ATF3	Homo sapiens activating transcription factor 3 (ATF3), transcript variant 1, mRNA [NM_001674]	NM_001674
A_23_P12526	2.42649	TP53BP2	Homo sapiens tumor protein p53 binding protein, 2 (TP53BP2), transcript variant 2, mRNA [NM_005426]	NM_005426
A_33_P3387045	2.42561	CYB5D1	Homo sapiens cytochrome b5 domain containing 1 (CYB5D1), mRNA [NM_144607]	NM_144607
A_23_P140928	2.42292	TMC7	Homo sapiens transmembrane channel-like 7 (TMC7), transcript variant 1, mRNA [NM_024847]	NM_024847
A_23_P414308	2.41845	FLCN	Homo sapiens folliculin (FLCN), transcript variant 2, mRNA [NM_144606]	NM_144606
A_23_P115167	2.41749	LRRC8B	Homo sapiens leucine rich repeat containing 8 family, member B (LRRC8B), transcript variant 1, mRNA [NM_015350]	NM_015350
A_33_P3263538	2.41549	NEAT1	Human MEN1 region clone epsilon/beta mRNA, 3' fragment. [AF001893]	AF001893
A_24_P365807	2.41351	EFNB1	Homo sapiens ephrin-B1 (EFNB1), mRNA [NM_004429]	NM_004429
A_24_P922252	2.41027	SPATA5L1	Homo sapiens cDNA FLJ12286 fis, clone MAMMA1001768, weakly similar to CELL DIVISION CYCLE PROTEIN 48 HOMOLOG MJ1156. [AK022348]	AK022348
A_23_P128281	2.40905	KLRC3	Homo sapiens killer cell lectin-like receptor subfamily C, member 3 (KLRC3), transcript variant 2, mRNA [NM_007333]	NM_007333
A_23_P58009	2.40603	C3orf52	Homo sapiens chromosome 3 open reading frame 52 (C3orf52), transcript variant 2, mRNA [NM_024616]	NM_024616
A_33_P3400763	2.39928	PLIN4	Homo sapiens perilipin 4 (PLIN4), mRNA [NM_001080400]	NM_001080400
A_32_P18440	2.39225	ARID5B	Homo sapiens AT rich interactive domain 5B (MRF1-like) (ARID5B), transcript variant 1, mRNA [NM_032199]	NM_032199
A_24_P269779	2.39171	CHST3	Homo sapiens carbohydrate (chondroitin 6) sulfotransferase 3 (CHST3), mRNA [NM_004273]	NM_004273
A_23_P206280	2.38938	GPR56	Homo sapiens G protein-coupled receptor 56 (GPR56), transcript variant 3, mRNA [NM_201525]	NM_201525
A_32_P447001	2.38543	FLJ27352	Homo sapiens uncharacterized LOC145788 (FLJ27352), mRNA [NM_001198784]	NM_001198784
A_33_P3352467	2.38264	SSTR2	Homo sapiens somatostatin receptor 2 (SSTR2), mRNA [NM_001050]	NM_001050
A_23_P86195	2.37559	SLC44A3	Homo sapiens solute carrier family 44, member 3 (SLC44A3), transcript variant 2, mRNA [NM_152369]	NM_152369
A_33_P3248794	2.3748	NAB2	Homo sapiens NGFI-A binding protein 2 (EGR1 binding protein 2) (NAB2), mRNA [NM_005967]	NM_005967
A_23_P371076	2.37448	KLF12	Kruppel-like factor 12 [Source:HGNC Symbol;Acc:6346] [ENST00000472022]	AF113122
A_33_P3281785	2.37308	NKX3-1	Homo sapiens NK3 homeobox 1 (NKX3-1), mRNA [NM_006167]	NM_006167
A_33_P3372257	2.37217	HOMER1	Homo sapiens homer homolog 1 (Drosophila) (HOMER1), mRNA [NM_004272]	NM_004272
A_24_P355944	2.36979	EFNB2	Homo sapiens ephrin-B2 (EFNB2), mRNA [NM_004093]	NM_004093
A_23_P2283	2.3642	TAC3	Homo sapiens tachykinin 3 (TAC3), transcript variant 1, mRNA [NM_013251]	NM_013251
A_23_P65386	2.36155	OTUB2	Homo sapiens OTU domain, ubiquitin aldehyde binding 2 (OTUB2), mRNA [NM_023112]	NM_023112
A_33_P3589543	2.33908		PREDICTED: Homo sapiens hypothetical locus LOC692247 (LOC692247), miscRNA [XR_109057]	XR_109057
A_23_P90172	2.33871	PPP1R15A	Homo sapiens protein phosphatase 1, regulatory subunit 15A (PPP1R15A), mRNA [NM_014330]	NM_014330
A_23_P76488	2.33826	EMP1	Homo sapiens epithelial membrane protein 1 (EMP1), mRNA [NM_001423]	NM_001423
A_23_P46690	2.33572	TMEM81	Homo sapiens transmembrane protein 81 (TMEM81), mRNA [NM_203376]	NM_203376
A_21_P0005092	2.33137	XLOC_005935	K-EST0172083 L12JSHC0 Homo sapiens cDNA clone L12JSHC0-2-D12 5', mRNA sequence [CB123670]	CB123670
A_24_P148750	2.32561	SH3BP5	Homo sapiens SH3-domain binding protein 5 (BTK-associated) (SH3BP5), transcript variant 1, mRNA [NM_004844]	NM_004844
A_24_P212565	2.31668
A_24_P296698	2.30941	MAP2K3	Homo sapiens mitogen-activated protein kinase kinase 3 (MAP2K3), transcript variant B, mRNA [NM_145109]	NM_145109
A_24_P224727	2.30909	CEBPA	Homo sapiens CCAAT/enhancer binding protein (C/EBP), alpha (CEBPA), mRNA [NM_004364]	NM_004364
A_21_P0004689	2.30781	XLOC_005471	BY994446 full-length enriched Human Mast Cell cDNA library Homo sapiens cDNA clone MCN0796 5', mRNA sequence [BY994446]	BY994446
A_23_P52121	2.3042	PDZK1	Homo sapiens PDZ domain containing 1 (PDZK1), transcript variant 1, mRNA [NM_002614]	NM_002614
A_23_P67367	2.30339	DHDH	Homo sapiens dihydrodiol dehydrogenase (dimeric) (DHDH), mRNA [NM_014475]	NM_014475
A_33_P3298105	2.30241	SPATA13	Homo sapiens spermatogenesis associated 13 (SPATA13), transcript variant 1, mRNA [NM_001166271]	NM_001166271
A_33_P3240392	2.30123	FOXO3	Homo sapiens forkhead box O3 (FOXO3), transcript variant 1, mRNA [NM_001455]	NM_001455
A_33_P3262191	2.29782	CPNE7	Homo sapiens copine VII (CPNE7), transcript variant 2, mRNA [NM_014427]	NM_014427
A_23_P70409	2.29616	POLR1C	Homo sapiens polymerase (RNA) I polypeptide C, 30kDa (POLR1C), mRNA [NM_203290]	NM_203290
A_23_P41344	2.29025	EREG	Homo sapiens epiregulin (EREG), mRNA [NM_001432]	NM_001432
A_21_P0013349	2.28979	FLNC	Homo sapiens filamin C, gamma (FLNC), transcript variant 1, mRNA [NM_001458]	NM_001458
A_21_P0000226	2.28641	SNORD56B	Homo sapiens small nucleolar RNA, C/D box 56B (SNORD56B), small nuclear RNA [NR_001276]	NR_001276
A_32_P225355	2.28384	CPEB2	Homo sapiens cytoplasmic polyadenylation element binding protein 2 (CPEB2), transcript variant B, mRNA [NM_182485]	NM_182485
A_21_P0012952	2.27824	LOC100505841	Homo sapiens zinc finger protein 474-like (LOC100505841), mRNA [NM_001195535]	NM_001195535
A_33_P3241334	2.27674	PSG1	Homo sapiens cDNA FLJ32192 fis, clone PLACE6002323. [AK056754]	AK056754
A_23_P4714	2.27499	MIA	Homo sapiens melanoma inhibitory activity (MIA), transcript variant 1, mRNA [NM_006533]	NM_006533
A_32_P25050	2.27262	RDH10	Homo sapiens retinol dehydrogenase 10 (all-trans) (RDH10), mRNA [NM_172037]	NM_172037
A_23_P404162	2.26815	HDAC9	Homo sapiens histone deacetylase 9 (HDAC9), transcript variant 3, mRNA [NM_014707]	NM_014707
A_33_P3416473	2.26558	LOC646999	Homo sapiens akirin 1 pseudogene (LOC646999), non-coding RNA [NR_024390]	NR_024390
A_24_P149713	2.26346	ZBTB43	Homo sapiens zinc finger and BTB domain containing 43 (ZBTB43), transcript variant 1, mRNA [NM_014007]	NM_014007
A_24_P192262	2.2603	RALA	Homo sapiens v-ral simian leukemia viral oncogene homolog A (ras related) (RALA), mRNA [NM_005402]	NM_005402
A_23_P163455	2.25433	MAP1A	Homo sapiens microtubule-associated protein 1A (MAP1A), mRNA [NM_002373]	NM_002373
A_32_P102062	2.25129	FOXO3	Homo sapiens forkhead box O3 (FOXO3), transcript variant 1, mRNA [NM_001455]	NM_001455
A_32_P3955	2.25021	C7orf57	Homo sapiens chromosome 7 open reading frame 57 (C7orf57), mRNA [NM_001100159]	NM_001100159
A_23_P340333	2.24791	ITPRIP	Homo sapiens inositol 1,4,5-trisphosphate receptor interacting protein (ITPRIP), mRNA [NM_033397]	NM_033397
A_33_P3330353	2.24773	MOSPD1	Homo sapiens motile sperm domain containing 1 (MOSPD1), mRNA [NM_019556]	NM_019556
A_23_P211039	2.2471	ADAMTS1	Homo sapiens ADAM metallopeptidase with thrombospondin type 1 motif, 1 (ADAMTS1), mRNA [NM_006988]	NM_006988
A_23_P416178	2.24646	CCDC136	Homo sapiens coiled-coil domain containing 136 (CCDC136), transcript variant 1, mRNA [NM_022742]	NM_022742
A_24_P935782	2.2429	ZNF121	Homo sapiens zinc finger protein 121 (ZNF121), mRNA [NM_001008727]	NM_001008727
A_21_P0013441	2.24267	RABGEF1	Homo sapiens RAB guanine nucleotide exchange factor (GEF) 1 (RABGEF1), mRNA [NM_014504]	NM_014504
A_32_P52153	2.24201	LOC728978	Homo sapiens uncharacterized LOC728978 (LOC728978), non-coding RNA [NR_038453]	NR_038453
A_33_P3338335	2.22956	MIDN	Homo sapiens midnolin (MIDN), mRNA [NM_177401]	NM_177401
A_32_P205110	2.22815	FOXC1	Homo sapiens forkhead box C1 (FOXC1), mRNA [NM_001453]	NM_001453
A_33_P3375665	2.22605	FOXO3	Homo sapiens forkhead box O3 (FOXO3), transcript variant 1, mRNA [NM_001455]	NM_001455
A_21_P0010813	2.22379	XLOC_l2_001537	PREDICTED: Homo sapiens hypothetical LOC100505562 (LOC100505562), miscRNA [XR_109022]	XR_109022
A_21_P0004807	2.2235	XLOC_005935	K-EST0172083 L12JSHC0 Homo sapiens cDNA clone L12JSHC0-2-D12 5', mRNA sequence [CB123670]	CB123670
A_23_P142849	2.22267	RND3	Homo sapiens Rho family GTPase 3 (RND3), mRNA [NM_005168]	NM_005168
A_24_P245379	2.2173	SERPINB2	Homo sapiens serpin peptidase inhibitor, clade B (ovalbumin), member 2 (SERPINB2), transcript variant 2, mRNA [NM_002575]	NM_002575
A_23_P102731	2.21561	SMOX	Homo sapiens spermine oxidase (SMOX), transcript variant 1, mRNA [NM_175839]	NM_175839
A_23_P130444	2.21509	ZNF701	Homo sapiens zinc finger protein 701 (ZNF701), transcript variant 2, mRNA [NM_018260]	NM_018260
A_24_P346807	2.21441	HERC4	Homo sapiens hect domain and RLD 4 (HERC4), transcript variant 1, mRNA [NM_022079]	NM_022079
A_19_P00322333	2.21333	LOC100508196	PREDICTED: Homo sapiens hypothetical LOC100508196 (LOC100508196), miscRNA [XR_111691]	XR_111691
A_33_P3259865	2.21141	C1orf220	Homo sapiens chromosome 1 open reading frame 220 (C1orf220), non-coding RNA [NR_033186]	NR_033186
A_24_P380679	2.21122	C7orf53	Homo sapiens chromosome 7 open reading frame 53 (C7orf53), transcript variant 1, mRNA [NM_182597]	NM_182597
A_23_P376557	2.21072	MMP25	Homo sapiens matrix metallopeptidase 25 (MMP25), mRNA [NM_022468]	NM_022468
A_23_P110184	2.20887	MSMO1	Homo sapiens methylsterol monooxygenase 1 (MSMO1), transcript variant 1, mRNA [NM_006745]	NM_006745
A_23_P18649	2.20639	FAT4	Homo sapiens FAT tumor suppressor homolog 4 (Drosophila) (FAT4), mRNA [NM_024582]	NM_024582
A_32_P186731	2.20492	ISM1	Homo sapiens isthmin 1 homolog (zebrafish) (ISM1), mRNA [NM_080826]	NM_080826
A_24_P943301	2.19529	PEAR1	Homo sapiens platelet endothelial aggregation receptor 1 (PEAR1), mRNA [NM_001080471]	NM_001080471
A_23_P429082	2.19456	SPTY2D1	Homo sapiens SPT2, Suppressor of Ty, domain containing 1 (S. cerevisiae) (SPTY2D1), mRNA [NM_194285]	NM_194285
A_23_P73526	2.19252	CITED1	Homo sapiens Cbp/p300-interacting transactivator, with Glu/Asp-rich carboxy-terminal domain, 1 (CITED1), transcript variant 1, mRNA [NM_004143]	NM_004143
A_33_P3365002	2.1906	TUBB2A	Homo sapiens tubulin, beta 2A class IIa (TUBB2A), mRNA [NM_001069]	NM_001069
A_33_P3847514	2.18996	C6orf141	Homo sapiens chromosome 6 open reading frame 141 (C6orf141), mRNA [NM_001145652]	NM_001145652
A_33_P3336557	2.18766		full-length cDNA clone CS0DL001YG15 of B cells (Ramos cell line) Cot 25-normalized of Homo sapiens (human) [CR591103]	CR591103
A_23_P19030	2.18447	ARSI	Homo sapiens arylsulfatase family, member I (ARSI), mRNA [NM_001012301]	NM_001012301
A_23_P165840	2.18419	ODC1	Homo sapiens ornithine decarboxylase 1 (ODC1), mRNA [NM_002539]	NM_002539
A_32_P177955	2.18157	LOC441461	Homo sapiens uncharacterized LOC441461 (LOC441461), non-coding RNA [NR_038853]	NR_038853
A_33_P3374878	2.18115	FAT4	Homo sapiens FAT tumor suppressor homolog 4 (Drosophila) (FAT4), mRNA [NM_024582]	NM_024582
A_33_P3209591	2.17682	AQP3	Homo sapiens aquaporin 3 (Gill blood group) (AQP3), mRNA [NM_004925]	NM_004925
A_33_P3332112	2.1721	FAS	Homo sapiens Fas (TNF receptor superfamily, member 6) (FAS), transcript variant 1, mRNA [NM_000043]	NM_000043
A_33_P3209894	2.17206		Homo sapiens cDNA clone IMAGE:9057058, containing frame-shift errors. [BC157839]	BC157839
A_24_P11506	2.16998	KYNU	Homo sapiens kynureninase (KYNU), transcript variant 2, mRNA [NM_001032998]	NM_001032998
A_21_P0010654	2.16967	HIST2H2BF	Homo sapiens histone cluster 2, H2bf (HIST2H2BF), transcript variant 2, mRNA [NM_001161334]	NM_001161334
A_33_P3213374	2.16885	CITED2	Homo sapiens Cbp/p300-interacting transactivator, with Glu/Asp-rich carboxy-terminal domain, 2 (CITED2), transcript variant 1, mRNA [NM_006079]	NM_006079
A_23_P110571	2.16876	MAST4	Homo sapiens microtubule associated serine/threonine kinase family member 4 (MAST4), transcript variant 3, mRNA [NM_001164664]	NM_001164664
A_23_P121011	2.16279	CSRNP1	Homo sapiens cysteine-serine-rich nuclear protein 1 (CSRNP1), mRNA [NM_033027]	NM_033027
A_23_P99226	2.16137	SIRT4	Homo sapiens sirtuin 4 (SIRT4), mRNA [NM_012240]	NM_012240
A_24_P250227	2.15501	NR1D1	Homo sapiens nuclear receptor subfamily 1, group D, member 1 (NR1D1), mRNA [NM_021724]	NM_021724
A_32_P139894	2.15402	ABL2	Homo sapiens v-abl Abelson murine leukemia viral oncogene homolog 2 (ABL2), transcript variant b, mRNA [NM_007314]	NM_007314
A_33_P3406090	2.14941
A_33_P3398862	2.14799	RHOB	Homo sapiens ras homolog gene family, member B (RHOB), mRNA [NM_004040]	NM_004040
A_33_P3214501	2.1464	AEN	Homo sapiens apoptosis enhancing nuclease (AEN), mRNA [NM_022767]	NM_022767
A_23_P124742	2.14622	CHKA	Homo sapiens choline kinase alpha (CHKA), transcript variant 1, mRNA [NM_001277]	NM_001277
A_21_P0013156	2.14404	XLOC_l2_013125		AJ606331
A_21_P0009413	2.14059	XLOC_012568	BROAD Institute lincRNA (XLOC_012568), lincRNA [TCONS_00026155]
A_23_P96158	2.13806	KRT17	Homo sapiens keratin 17 (KRT17), mRNA [NM_000422]	NM_000422
A_21_P0010438	2.12697	XLOC_014364	PT1.3_03_G05.r tumor1 Homo sapiens cDNA 5', mRNA sequence [AI525606]	AI525606
A_23_P354547	2.12431		Homo sapiens mRNA for FLJ00217 protein. [AK074144]	AK074144
A_33_P3395605	2.12368	TMEM119	Homo sapiens transmembrane protein 119 (TMEM119), mRNA [NM_181724]	NM_181724
A_23_P19673	2.11709	SGK1	Homo sapiens serum/glucocorticoid regulated kinase 1 (SGK1), transcript variant 1, mRNA [NM_005627]	NM_005627
A_21_P0007694	2.11467	LOC100506451		AK090817
A_33_P3250383	2.11083	CNP	Homo sapiens 2',3'-cyclic nucleotide 3' phosphodiesterase (CNP), mRNA [NM_033133]	NM_033133
A_23_P315836	2.10897	BAIAP2	Homo sapiens BAI1-associated protein 2 (BAIAP2), transcript variant 2, mRNA [NM_017451]	NM_017451
A_33_P3301752	2.10777	FLJ21369	PREDICTED: Homo sapiens hypothetical protein FLJ21369 (FLJ21369), miscRNA [XR_108277]	XR_108277
A_23_P214876	2.10131	JARID2	Homo sapiens jumonji, AT rich interactive domain 2 (JARID2), mRNA [NM_004973]	NM_004973
A_32_P169179	2.09598	MSX2P1	Homo sapiens msh homeobox 2 pseudogene 1 (MSX2P1), non-coding RNA [NR_002307]	NR_002307
A_23_P202408	2.09528	HERC4	Homo sapiens hect domain and RLD 4 (HERC4), transcript variant 1, mRNA [NM_022079]	NM_022079
A_32_P44453	2.0952	INPP1	Homo sapiens inositol polyphosphate-1-phosphatase (INPP1), transcript variant 2, mRNA [NM_002194]	NM_002194
A_24_P324814	2.08947	CEP95	Homo sapiens centrosomal protein 95kDa (CEP95), mRNA [NM_138363]	NM_138363
A_23_P70670	2.08744	CD83	Homo sapiens CD83 molecule (CD83), transcript variant 1, mRNA [NM_004233]	NM_004233
A_23_P211785	2.0873	ZNF35	Homo sapiens zinc finger protein 35 (ZNF35), mRNA [NM_003420]	NM_003420
A_33_P3280805	2.08708	LMO7	Homo sapiens LIM domain 7 (LMO7), transcript variant 2, mRNA [NM_015842]	NM_015842
A_33_P3725227	2.0868	COBL	Homo sapiens cordon-bleu homolog (mouse) (COBL), mRNA [NM_015198]	NM_015198
A_33_P3367396	2.07992	FAM177B	Homo sapiens family with sequence similarity 177, member B (FAM177B), mRNA [NM_207468]	NM_207468
A_33_P3551349	2.07623	LOC439911	Homo sapiens cDNA FLJ45542 fis, clone BRTHA2033320. [AK127450]	AK127450
A_33_P3307980	2.06905		Homo sapiens cDNA FLJ16364 fis, clone THYMU2032976. [AK131345]	AK131345
A_24_P114339	2.06831	RMND5A	Homo sapiens required for meiotic nuclear division 5 homolog A (S. cerevisiae) (RMND5A), mRNA [NM_022780]	NM_022780
A_23_P70547	2.06826	HSPA1L	Homo sapiens heat shock 70kDa protein 1-like (HSPA1L), mRNA [NM_005527]	NM_005527
A_33_P3415395	2.06813	SPTLC3	Homo sapiens serine palmitoyltransferase, long chain base subunit 3 (SPTLC3), mRNA [NM_018327]	NM_018327
A_23_P200096	2.06374	SPSB1	Homo sapiens splA/ryanodine receptor domain and SOCS box containing 1 (SPSB1), mRNA [NM_025106]	NM_025106
A_33_P3831566	2.06316		Homo sapiens HSFE-1 mRNA, partial cds. [AF072164]	AF072164
A_33_P3211443	2.06209	LRRC8B	Homo sapiens leucine rich repeat containing 8 family, member B (LRRC8B), transcript variant 1, mRNA [NM_015350]	NM_015350
A_33_P3290573	2.05989	FAM46A	Homo sapiens family with sequence similarity 46, member A (FAM46A), mRNA [NM_017633]	NM_017633
A_23_P34396	2.05554	C1orf63	Homo sapiens chromosome 1 open reading frame 63 (C1orf63), mRNA [NM_020317]	NM_020317
A_23_P124619	2.05554	S100A14	Homo sapiens S100 calcium binding protein A14 (S100A14), mRNA [NM_020672]	NM_020672
A_23_P418015	2.05262	MAPRE2	Homo sapiens microtubule-associated protein, RP/EB family, member 2 (MAPRE2), transcript variant 1, mRNA [NM_014268]	NM_014268
A_32_P205241	2.0524	GJA3	Homo sapiens gap junction protein, alpha 3, 46kDa (GJA3), mRNA [NM_021954]	NM_021954
A_23_P206077	2.04772	AEN	Homo sapiens apoptosis enhancing nuclease (AEN), mRNA [NM_022767]	NM_022767
A_33_P3359869	2.04653
A_33_P3277514	2.04596	BTK	Homo sapiens Bruton agammaglobulinemia tyrosine kinase (BTK), mRNA [NM_000061]	NM_000061
A_24_P195037	2.04507	C1orf52	Homo sapiens chromosome 1 open reading frame 52 (C1orf52), transcript variant 1, mRNA [NM_198077]	NM_198077
A_23_P144337	2.04212	CCRN4L	Homo sapiens CCR4 carbon catabolite repression 4-like (S. cerevisiae) (CCRN4L), mRNA [NM_012118]	NM_012118
A_23_P1523	2.0421	RHOD	Homo sapiens ras homolog gene family, member D (RHOD), mRNA [NM_014578]	NM_014578
A_21_P0010869	2.03932	XLOC_l2_001947	BROAD Institute lincRNA (XLOC_l2_001947), lincRNA [TCONS_l2_00003529]
A_24_P329795	2.03744	C10orf10	Homo sapiens chromosome 10 open reading frame 10 (C10orf10), mRNA [NM_007021]	NM_007021
A_23_P101054	2.03621	KRT34	Homo sapiens keratin 34 (KRT34), mRNA [NM_021013]	NM_021013
A_23_P64372	2.02569	TCN1	Homo sapiens transcobalamin I (vitamin B12 binding protein, R binder family) (TCN1), mRNA [NM_001062]	NM_001062
A_33_P3402565	2.01861	DSP	Homo sapiens desmoplakin (DSP), transcript variant 1, mRNA [NM_004415]	NM_004415
A_23_P46673	2.01795		protein tyrosine phosphatase type IVA, member 1 pseudogene 7 [Source:HGNC Symbol;Acc:41934] [ENST00000422603]	DM107643
A_24_P50368	2.01692	BLID	Homo sapiens BH3-like motif containing, cell death inducer (BLID), nuclear gene encoding mitochondrial protein, mRNA [NM_001001786]	NM_001001786
A_21_P0000035	2.01476	TMEM217	Homo sapiens transmembrane protein 217 (TMEM217), transcript variant 2, mRNA [NM_001162900]	NM_001162900
A_21_P0014235	2.01472	LOC100507009	PREDICTED: Homo sapiens hypothetical LOC100507009 (LOC100507009), miscRNA [XR_108972]	XR_108972
A_23_P140978	2.01404	ZNF263	Homo sapiens zinc finger protein 263 (ZNF263), mRNA [NM_005741]	NM_005741
A_33_P3373358	2.01354	GJC1	Homo sapiens gap junction protein, gamma 1, 45kDa (GJC1), transcript variant 1, mRNA [NM_005497]	NM_005497
A_33_P3271121	2.00949	SH3BP4	SH3-domain binding protein 4 [Source:HGNC Symbol;Acc:10826] [ENST00000484097]
A_32_P711043	2.00878		Uncharacterized proteincDNA FLJ40144 fis, clone TESTI2013012 [Source:UniProtKB/TrEMBL;Acc:Q8N811] [ENST00000326348]	AK097463
A_23_P70785	2.00842	AIM1	Homo sapiens absent in melanoma 1 (AIM1), mRNA [NM_001624]	NM_001624
A_23_P102611	2.00118	WISP2	Homo sapiens WNT1 inducible signaling pathway protein 2 (WISP2), mRNA [NM_003881]	NM_003881
A_23_P144476	-2.00131	SPRY1	Homo sapiens sprouty homolog 1, antagonist of FGF signaling (Drosophila) (SPRY1), transcript variant 2, mRNA [NM_199327]	NM_199327
A_23_P300867	-2.00305	MIPOL1	Homo sapiens mirror-image polydactyly 1 (MIPOL1), transcript variant 3, mRNA [NM_138731]	NM_138731
A_24_P286951	-2.0063	C10orf81	Homo sapiens chromosome 10 open reading frame 81 (C10orf81), transcript variant 4, mRNA [NM_024889]	NM_024889
A_23_P154566	-2.01085	TOX2	Homo sapiens TOX high mobility group box family member 2 (TOX2), transcript variant 3, mRNA [NM_032883]	NM_032883
A_33_P3841368	-2.01201	LOC286161	Homo sapiens cDNA FLJ34353 fis, clone FEBRA2011665. [AK091672]	AK091672
A_24_P38572	-2.01276	NOL6	Homo sapiens nucleolar protein family 6 (RNA-associated) (NOL6), transcript variant alpha, mRNA [NM_022917]	NM_022917
A_23_P304991	-2.01985	HLCS	Homo sapiens holocarboxylase synthetase (biotin-(proprionyl-CoA-carboxylase (ATP-hydrolysing)) ligase) (HLCS), transcript variant 1, mRNA [NM_000411]	NM_000411
A_33_P3405966	-2.02011	ST3GAL3	Homo sapiens ST3 beta-galactoside alpha-2,3-sialyltransferase 3 (ST3GAL3), transcript variant 2, mRNA [NM_174964]	NM_174964
A_32_P28223	-2.0225		Homo sapiens full length insert cDNA YH73H08. [AF074986]	AF074986
A_24_P222997	-2.02434	ZRANB3	Homo sapiens zinc finger, RAN-binding domain containing 3 (ZRANB3), mRNA [NM_032143]	NM_032143
A_23_P54556	-2.02494	MKL2	Homo sapiens MKL/myocardin-like 2 (MKL2), mRNA [NM_014048]	NM_014048
A_23_P153084	-2.03015	RALBP1	Homo sapiens ralA binding protein 1 (RALBP1), mRNA [NM_006788]	NM_006788
A_32_P185317	-2.03097	LOC645249	Homo sapiens uncharacterized LOC645249 (LOC645249), non-coding RNA [NR_038835]	NR_038835
A_23_P52298	-2.03494	NPM3	Homo sapiens nucleophosmin/nucleoplasmin 3 (NPM3), mRNA [NM_006993]	NM_006993
A_24_P658584	-2.03688	SASH1	Homo sapiens SAM and SH3 domain containing 1 (SASH1), mRNA [NM_015278]	NM_015278
A_33_P3242109	-2.03739		PREDICTED: Homo sapiens hypothetical LOC100130219 (LOC100130219), miscRNA [XR_109115]	XR_109115
A_33_P3252794	-2.03756	GLI4	Homo sapiens GLI family zinc finger 4 (GLI4), mRNA [NM_138465]	NM_138465
A_21_P0000556	-2.03791	LOC344595	Homo sapiens uncharacterized LOC344595 (LOC344595), transcript variant 1, non-coding RNA [NR_028301]	NR_028301
A_33_P3260455	-2.03945
A_33_P3352887	-2.04069	LOC388692	Homo sapiens uncharacterized LOC388692 (LOC388692), non-coding RNA [NR_027002]	NR_027002
A_24_P242609	-2.05951	KLHL12	Homo sapiens kelch-like 12 (Drosophila) (KLHL12), mRNA [NM_021633]	NM_021633
A_21_P0014815	-2.06075	LOC646778	PREDICTED: Homo sapiens hypothetical LOC646778 (LOC646778), miscRNA [XR_132648]	XR_132648
A_33_P3323760	-2.06086	LOC153684	Homo sapiens uncharacterized LOC153684 (LOC153684), non-coding RNA [NR_015447]	NR_015447
A_32_P62211	-2.06165		Homo sapiens mRNA; cDNA DKFZp686J1595 (from clone DKFZp686J1595) [BX538057]	BX538057
A_24_P244356	-2.06335	NLRX1	Homo sapiens NLR family member X1 (NLRX1), transcript variant 2, mRNA [NM_170722]	NM_170722
A_33_P3418170	-2.06496	DDX58	Homo sapiens DEAD (Asp-Glu-Ala-Asp) box polypeptide 58 (DDX58), mRNA [NM_014314]	NM_014314
A_23_P26184	-2.07574	DET1	Homo sapiens de-etiolated homolog 1 (Arabidopsis) (DET1), transcript variant 1, mRNA [NM_017996]	NM_017996
A_33_P3294986	-2.0771	LIPE	Homo sapiens lipase, hormone-sensitive (LIPE), mRNA [NM_005357]	NM_005357
A_33_P3455790	-2.08009		Homo sapiens LOC401318, mRNA (cDNA clone IMAGE:4827688). [BC042871]	BC042871
A_21_P0003360	-2.08422	XLOC_003528	BROAD Institute lincRNA (XLOC_003528), lincRNA [TCONS_00007524]
A_23_P24104	-2.08469	PLAU	Homo sapiens plasminogen activator, urokinase (PLAU), transcript variant 1, mRNA [NM_002658]	NM_002658
A_23_P85952	-2.08489	DENND2D	Homo sapiens DENN/MADD domain containing 2D (DENND2D), mRNA [NM_024901]	NM_024901
A_33_P3398448	-2.08573	PARP10	Homo sapiens poly (ADP-ribose) polymerase family, member 10 (PARP10), mRNA [NM_032789]	NM_032789
A_23_P65983	-2.08934	CCDC102A	Homo sapiens coiled-coil domain containing 102A (CCDC102A), mRNA [NM_033212]	NM_033212
A_33_P3244083	-2.0943	KIF13B	Homo sapiens kinesin family member 13B (KIF13B), mRNA [NM_015254]	NM_015254
A_23_P379945	-2.09517	CCDC88C	Homo sapiens coiled-coil domain containing 88C (CCDC88C), mRNA [NM_001080414]	NM_001080414
A_21_P0006992	-2.09676	XLOC_008811	BROAD Institute lincRNA (XLOC_008811), lincRNA [TCONS_00018503]
A_24_P68908	-2.09681	LOC344887	Homo sapiens NmrA-like family domain containing 1 pseudogene (LOC344887), non-coding RNA [NR_033752]	NR_033752
A_23_P62967	-2.10099	DISC1	Homo sapiens disrupted in schizophrenia 1 (DISC1), transcript variant L, mRNA [NM_018662]	NM_018662
A_33_P3275600	-2.10205	PLA2G4E	Homo sapiens phospholipase A2, group IVE (PLA2G4E), mRNA [NM_001206670]	NM_001206670
A_23_P101796	-2.10241	SYDE1	Homo sapiens synapse defective 1, Rho GTPase, homolog 1 (C. elegans) (SYDE1), mRNA [NM_033025]	NM_033025
A_32_P4018	-2.10313	ROR1	receptor tyrosine kinase-like orphan receptor 1 [Source:HGNC Symbol;Acc:10256] [ENST00000371079]	AK000776
A_23_P28953	-2.11556	DNMT3B	Homo sapiens DNA (cytosine-5-)-methyltransferase 3 beta (DNMT3B), transcript variant 6, mRNA [NM_175850]	NM_175850
A_33_P3372910	-2.11892	DDX58	Homo sapiens DEAD (Asp-Glu-Ala-Asp) box polypeptide 58 (DDX58), mRNA [NM_014314]	NM_014314
A_21_P0002580	-2.12424	DNAJC27-AS1	Homo sapiens DNAJC27 antisense RNA 1 (non-protein coding) (DNAJC27-AS1), non-coding RNA [NR_034113]	NR_034113
A_23_P204158	-2.12686	RNFT2	Homo sapiens ring finger protein, transmembrane 2 (RNFT2), transcript variant 2, mRNA [NM_032814]	NM_032814
A_23_P503072	-2.12765	CCL28	Homo sapiens chemokine (C-C motif) ligand 28 (CCL28), mRNA [NM_148672]	NM_148672
A_33_P3404959	-2.13209	C2orf68	Homo sapiens chromosome 2 open reading frame 68 (C2orf68), mRNA [NM_001013649]	NM_001013649
A_24_P296907	-2.13637	THAP8	Homo sapiens THAP domain containing 8 (THAP8), mRNA [NM_152658]	NM_152658
A_23_P29096	-2.14518	PDE9A	Homo sapiens phosphodiesterase 9A (PDE9A), transcript variant 1, mRNA [NM_002606]	NM_002606
A_33_P3297888	-2.15666	CCDC125	Homo sapiens coiled-coil domain containing 125 (CCDC125), mRNA [NM_176816]	NM_176816
A_24_P396753	-2.1571	TRIB2	Homo sapiens tribbles homolog 2 (Drosophila) (TRIB2), transcript variant 1, mRNA [NM_021643]	NM_021643
A_33_P3368139	-2.15807	MAP3K1	Homo sapiens mitogen-activated protein kinase kinase kinase 1 (MAP3K1), mRNA [NM_005921]	NM_005921
A_23_P423074	-2.15852	FAM169A	Homo sapiens family with sequence similarity 169, member A (FAM169A), mRNA [NM_015566]	NM_015566
A_23_P12363	-2.16203	ROR1	Homo sapiens receptor tyrosine kinase-like orphan receptor 1 (ROR1), transcript variant 1, mRNA [NM_005012]	NM_005012
A_21_P0008122	-2.18095	XLOC_010503	NUDC_MYCBO (Q7TX14) NADH pyrophosphatase , partial (5%) [THC2699248]
A_33_P3314550	-2.18224	RAB3A	Homo sapiens RAB3A, member RAS oncogene family (RAB3A), mRNA [NM_002866]	NM_002866
A_23_P209449	-2.18331	FZD7	Homo sapiens frizzled family receptor 7 (FZD7), mRNA [NM_003507]	NM_003507
A_23_P65278	-2.19054	NBEA	Homo sapiens neurobeachin (NBEA), transcript variant 1, mRNA [NM_015678]	NM_015678
A_23_P134125	-2.19173	MAP3K5	Homo sapiens mitogen-activated protein kinase kinase kinase 5 (MAP3K5), mRNA [NM_005923]	NM_005923
A_32_P174572	-2.19486	HTR7P1	Homo sapiens 5-hydroxytryptamine (serotonin) receptor 7 pseudogene 1 (HTR7P1), non-coding RNA [NR_002774]	NR_002774
A_33_P3407400	-2.19657	SPEF2	Homo sapiens sperm flagellar 2 (SPEF2), transcript variant 2, mRNA [NM_144722]	NM_144722
A_23_P108662	-2.2049	MOGS	Homo sapiens mannosyl-oligosaccharide glucosidase (MOGS), transcript variant 1, mRNA [NM_006302]	NM_006302
A_23_P369328	-2.21613	C10orf35	Homo sapiens chromosome 10 open reading frame 35 (C10orf35), mRNA [NM_145306]	NM_145306
A_23_P432591	-2.23391	CCDC125	Homo sapiens coiled-coil domain containing 125 (CCDC125), mRNA [NM_176816]	NM_176816
A_23_P404494	-2.24165	IL7R	Homo sapiens interleukin 7 receptor (IL7R), mRNA [NM_002185]	NM_002185
A_33_P3352782	-2.26136	TMCO7	Homo sapiens transmembrane and coiled-coil domains 7 (TMCO7), mRNA [NM_024562]	NM_024562
A_24_P153840	-2.27501	FGD3	Homo sapiens FYVE, RhoGEF and PH domain containing 3 (FGD3), transcript variant 2, mRNA [NM_033086]	NM_033086
A_24_P207828	-2.28974	LCE2B	Homo sapiens late cornified envelope 2B (LCE2B), mRNA [NM_014357]	NM_014357
A_23_P417951	-2.29393	TSPYL5	Homo sapiens TSPY-like 5 (TSPYL5), mRNA [NM_033512]	NM_033512
A_33_P3295523	-2.30796	RAC3	Homo sapiens ras-related C3 botulinum toxin substrate 3 (rho family, small GTP binding protein Rac3) (RAC3), mRNA [NM_005052]	NM_005052
A_23_P205697	-2.323	DLST	Homo sapiens dihydrolipoamide S-succinyltransferase (E2 component of 2-oxo-glutarate complex) (DLST), nuclear gene encoding mitochondrial protein, transcript variant 1, mRNA [NM_001933]	NM_001933
A_32_P206899	-2.32443	DNAH2	Homo sapiens dynein, axonemal, heavy chain 2 (DNAH2), mRNA [NM_020877]	NM_020877
A_33_P3671291	-2.34016	SNORA12	EST91069 Synovial sarcoma Homo sapiens cDNA 5' end, mRNA sequence [AA378382]	AA378382
A_32_P12327	-2.36574	LOC643783	PREDICTED: Homo sapiens hypothetical LOC643783, transcript variant 2 (LOC643783), miscRNA [XR_110056]	XR_110056
A_32_P166693	-2.37059	HEG1	Homo sapiens HEG homolog 1 (zebrafish) (HEG1), mRNA [NM_020733]	NM_020733
A_23_P78980	-2.3899	B3GNT3	Homo sapiens UDP-GlcNAc:betaGal beta-1,3-N-acetylglucosaminyltransferase 3 (B3GNT3), mRNA [NM_014256]	NM_014256
A_33_P3285299	-2.40095	GPRIN2	Homo sapiens G protein regulated inducer of neurite outgrowth 2 (GPRIN2), mRNA [NM_014696]	NM_014696
A_23_P34093	-2.42316	G6PD	Homo sapiens glucose-6-phosphate dehydrogenase (G6PD), transcript variant 1, mRNA [NM_000402]	NM_000402
A_33_P3402329	-2.42602	MGC16121	Homo sapiens uncharacterized protein MGC16121 (MGC16121), non-coding RNA [NR_024607]	NR_024607
A_33_P3301940	-2.42686	PDE7B	Homo sapiens phosphodiesterase 7B (PDE7B), mRNA [NM_018945]	NM_018945
A_24_P149124	-2.42842	C5orf13	Homo sapiens chromosome 5 open reading frame 13 (C5orf13), transcript variant 1, mRNA [NM_004772]	NM_004772
A_23_P217755	-2.46637	SHROOM2	Homo sapiens shroom family member 2 (SHROOM2), mRNA [NM_001649]	NM_001649
A_23_P141362	-2.48599	FZD2	Homo sapiens frizzled family receptor 2 (FZD2), mRNA [NM_001466]	NM_001466
A_33_P3676515	-2.49168	SSR4P1	Homo sapiens signal sequence receptor, delta pseudogene 1 (SSR4P1), non-coding RNA [NR_027292]	NR_027292
A_24_P254551	-2.51287	ARHGEF9	Homo sapiens Cdc42 guanine nucleotide exchange factor (GEF) 9 (ARHGEF9), transcript variant 1, mRNA [NM_015185]	NM_015185
A_23_P386254	-2.51741	NKX3-2	Homo sapiens NK3 homeobox 2 (NKX3-2), mRNA [NM_001189]	NM_001189
A_33_P3508822	-2.52685	APP	Homo sapiens amyloid beta (A4) precursor protein (APP), transcript variant 1, mRNA [NM_000484]	NM_000484
A_33_P3338166	-2.5282	NUAK2	Homo sapiens NUAK family, SNF1-like kinase, 2 (NUAK2), mRNA [NM_030952]	NM_030952
A_23_P48217	-2.54588	APOLD1	Homo sapiens apolipoprotein L domain containing 1 (APOLD1), transcript variant 2, mRNA [NM_030817]	NM_030817
A_23_P57784	-2.54592	CLDN1	Homo sapiens claudin 1 (CLDN1), mRNA [NM_021101]	NM_021101
A_23_P408285	-2.54814	PRICKLE1	Homo sapiens prickle homolog 1 (Drosophila) (PRICKLE1), transcript variant 1, mRNA [NM_153026]	NM_153026
A_33_P3320277	-2.57293	MFN2	Homo sapiens mitofusin 2 (MFN2), nuclear gene encoding mitochondrial protein, transcript variant 1, mRNA [NM_014874]	NM_014874
A_23_P214658	-2.59469	PBX2	Homo sapiens pre-B-cell leukemia homeobox 2 (PBX2), mRNA [NM_002586]	NM_002586
A_24_P329597	-2.63388	UBQLN1	Homo sapiens ubiquilin 1 (UBQLN1), transcript variant 1, mRNA [NM_013438]	NM_013438
A_23_P500381	-2.64245	HTR7	Homo sapiens 5-hydroxytryptamine (serotonin) receptor 7 (adenylate cyclase-coupled) (HTR7), transcript variant d, mRNA [NM_019859]	NM_019859
A_33_P3242623	-2.64497	SLC7A11	Homo sapiens solute carrier family 7 (anionic amino acid transporter light chain, xc- system), member 11 (SLC7A11), mRNA [NM_014331]	NM_014331
A_24_P82106	-2.68994	MMP14	Homo sapiens matrix metallopeptidase 14 (membrane-inserted) (MMP14), mRNA [NM_004995]	NM_004995
A_23_P93032	-2.71862	ZBED3	Homo sapiens zinc finger, BED-type containing 3 (ZBED3), mRNA [NM_032367]	NM_032367
A_23_P250735	-2.74607	CBX7	Homo sapiens chromobox homolog 7 (CBX7), mRNA [NM_175709]	NM_175709
A_32_P146659	-2.76466	LOC401431	Homo sapiens uncharacterized LOC401431 (LOC401431), non-coding RNA [NR_027040]	NR_027040
A_23_P379649	-2.78811	BMF	Homo sapiens Bcl2 modifying factor (BMF), transcript variant 1, mRNA [NM_001003940]	NM_001003940
A_21_P0002945	-2.80072	LOC729454	PREDICTED: Homo sapiens destrin-like (LOC729454), mRNA [XM_001130287]	XM_001130287
A_23_P166797	-2.81056	RTP4	Homo sapiens receptor (chemosensory) transporter protein 4 (RTP4), mRNA [NM_022147]	NM_022147
A_24_P25234	-2.87372	MTL5	Homo sapiens metallothionein-like 5, testis-specific (tesmin) (MTL5), transcript variant 2, mRNA [NM_001039656]	NM_001039656
A_23_P161507	-2.87964	MTL5	Homo sapiens metallothionein-like 5, testis-specific (tesmin) (MTL5), transcript variant 1, mRNA [NM_004923]	NM_004923
A_23_P214267	-2.93551	GPR110	Homo sapiens G protein-coupled receptor 110 (GPR110), transcript variant 1, mRNA [NM_153840]	NM_153840
A_24_P256404	-3.04233		Homo sapiens cDNA FLJ35883 fis, clone TESTI2008929. [AK093202]	AK093202
A_23_P218807	-3.31277	ZC3H7B	Homo sapiens zinc finger CCCH-type containing 7B (ZC3H7B), mRNA [NM_017590]	NM_017590
A_24_P7121	-3.34359	NSUN7	Homo sapiens NOP2/Sun domain family, member 7 (NSUN7), mRNA [NM_024677]	NM_024677
A_23_P325562	-3.35157	SLC1A7	Homo sapiens solute carrier family 1 (glutamate transporter), member 7 (SLC1A7), mRNA [NM_006671]	NM_006671
A_32_P178966	-3.42935	TMEM170B	Homo sapiens transmembrane protein 170B (TMEM170B), mRNA [NM_001100829]	NM_001100829
A_23_P384044	-3.43088	CNIH3	Homo sapiens cornichon homolog 3 (Drosophila) (CNIH3), mRNA [NM_152495]	NM_152495
A_23_P61524	-3.44238	CCDC71	Homo sapiens coiled-coil domain containing 71 (CCDC71), mRNA [NM_022903]	NM_022903
A_23_P142974	-3.45218	ARHGAP25	Homo sapiens Rho GTPase activating protein 25 (ARHGAP25), transcript variant 1, mRNA [NM_001007231]	NM_001007231
A_23_P159305	-3.48928	TAF15	Homo sapiens TAF15 RNA polymerase II, TATA box binding protein (TBP)-associated factor, 68kDa (TAF15), transcript variant 1, mRNA [NM_139215]	NM_139215
A_23_P314250	-3.48991	FAM78A	Homo sapiens family with sequence similarity 78, member A (FAM78A), mRNA [NM_033387]	NM_033387
A_23_P142878	-3.59074	ATOH8	Homo sapiens atonal homolog 8 (Drosophila) (ATOH8), mRNA [NM_032827]	NM_032827
A_24_P557479	-4.12047	XAF1	Homo sapiens XIAP associated factor 1 (XAF1), transcript variant 1, mRNA [NM_017523]	NM_017523
A_23_P40240	-4.45103	CTSZ	Homo sapiens cathepsin Z (CTSZ), mRNA [NM_001336]	NM_001336
A_33_P3305458	-5.28382	ATF6B	Homo sapiens activating transcription factor 6 beta (ATF6B), transcript variant 1, mRNA [NM_004381]	NM_004381
																								1381	1381	NM_004378	NM_004378	chr15:78640508-78640567	GO:0007165|GO:0005215|GO:0005737|GO:0016918|GO:0005501|GO:0007275|GO:0019841|GO:0008289	THC2767220	Hs.346950	Hs.346950
																									0	AF416714	AF416714	chrX:73806737-73806796			Hs.621362	Hs.621362
																									0		0	chr10:052467309-052467250		THC2532340		0
																								2995	2995	NM_002101	NM_002101	chr2:127453654-127453713	GO:0005515|GO:0005886|GO:0005887|GO:0030863	THC2523220	Hs.59138	Hs.59138
																								375775	375775	NM_001098537	NM_001098537	chr9:140354470-140354411	GO:0006629|GO:0005739|GO:0005792|GO:0031965|GO:0031966|GO:0016787|GO:0016020|GO:0005783|GO:0008152|GO:0005634|GO:0016021|GO:0005765	THC2628315	Hs.294147	Hs.294147
																									0		0	chr5:090603630-090603571		THC2719986		0
																								30845	30845	NM_014600	NM_014600	chr2:31490569-31490628	GO:0005515|GO:0005886|GO:0032456|GO:0005509|GO:0003924|GO:0030139|GO:0005634|GO:0003676|GO:0005525|GO:0005524|GO:0005737|GO:0000166|GO:0007596|GO:0051260|GO:0055038|GO:0010008|GO:0005768	THC2463059	Hs.368808	Hs.368808
																								27443	27443	AF411609	AF411609	chr22:18019144-18019203	GO:0005515|GO:0000910|GO:0006309|GO:0005719|GO:0007010|GO:0006915|GO:0005634|GO:0016192|GO:0016568	THC2686850	Hs.658723	Hs.658723
																									0		0	chr10:126619879-126617739				0
																									0	XM_001713923	XM_001713923					0
																								54769	54769	NM_017594	NM_017594	chr9:93372980-93372921	GO:0007165|GO:0005886|GO:0000166|GO:0007264|GO:0003924|GO:0005525	THC2474102	Hs.165636	Hs.165636
																								374977	374977	NM_001039464	NM_001039464	chr1:55175863-55175922	GO:0016020|GO:0005488|GO:0016021	NP509977	Hs.412482	Hs.412482
																								400958	400958	NR_036586	NR_036586	chr2:65129049-65128990			Hs.591565	Hs.591565
																								1	1	NM_130786	NM_130786	chr19:58858293-58858234	GO:0008150|GO:0003674|GO:0005576	THC2461029	Hs.529161	Hs.529161
																									0	NR_038308	NR_038308	chr4:79567232-79567291		THC2518606		0
																									0	AF068294	AF068294	chr9:170276-170335		THC2533529	Hs.632072	Hs.632072
																									0	BU852287	BU852287	chr4:132851370-132851311			Hs.638771	Hs.638771
																								92421	92421	NM_152284	NM_152284	chr8:82670898-82670957	GO:0005737|GO:0016020|GO:0031902|GO:0016197|GO:0015031|GO:0016044|GO:0005829|GO:0005768	THC2474855	Hs.183861	Hs.183861
																								79695	79695	NM_024642	NM_024642	chr9:101608379-101611266	GO:0004653|GO:0005794|GO:0016020|GO:0000139|GO:0016757|GO:0005529|GO:0016021	THC2470561	Hs.47099	Hs.47099
																								26030	26030	NM_015549	NM_015549	chr14:65210966-65211025	GO:0005622|GO:0035023|GO:0005089	THC2608432	Hs.509637	Hs.509637
																								643616	643616	AB014771	AB014771	chr4:82390257-82390198		NP373383	Hs.679418	Hs.679418
																								64857	64857	NM_022835	NM_022835	chr19:39912868-39912927	GO:0005622|GO:0005085|GO:0051056|GO:0008624|GO:0048011|GO:0035023|GO:0007264|GO:0006915|GO:0005089|GO:0005829	THC2485971	Hs.631574	Hs.631574
																								93349	93349	NM_138402	NM_138402	chr2:231267562-231267621	GO:0005488|GO:0005634|GO:0003677|GO:0046872	THC2781857	Hs.589661	Hs.589661
																								3705	3705	NM_001142594	NM_001142594	chr14:93403377-93403318	GO:0000287|GO:0016874|GO:0003824|GO:0005524|GO:0005829|GO:0005622|GO:0007165|GO:0000166|GO:0016787|GO:0032957|GO:0007596|GO:0016301|GO:0008152|GO:0016853|GO:0047325|GO:0016740		Hs.308122	Hs.308122
																								9320	9320	BC037956	BC037956	chr2:230695852-230695793	GO:0046966|GO:0005622|GO:0004842|GO:0000502|GO:0016567|GO:0042787|GO:0016881|GO:0005488|GO:0016874|GO:0005575|GO:0006464	THC2497066	Hs.591633	Hs.591633
																								4216	4216	NM_006724	NM_006724	chr6:161455421-161455480	GO:0005515|GO:0048471|GO:0006950|GO:0007254|GO:0005524|GO:0046872|GO:0007243|GO:0000186|GO:0005737|GO:0004672|GO:0000166|GO:0004674|GO:0006468|GO:0043507|GO:0004709	THC2495762	Hs.390428	Hs.390428
																									0		0	chr5:90598820-90598761				0
																									0	DB550107	DB550107	chr2:196434411-196434352		THC2692480	Hs.641557	Hs.641557
																									0	XR_109082	XR_109082	chr12:10089275-10089216		THC2695163	Hs.282397	Hs.282397
																									0	NR_003716	NR_003716	chr12:54356155-54356096		THC2620450	Hs.197076	Hs.197076
																									0		0	chr11:043488922-043488981		THC2560329		0
																									0	NR_002970	NR_002970	chr18:51748749-51748690		THC2617685		0
																								162968	162968	NM_198458	NM_198458	chr19:58867813-58867754	GO:0005622|GO:0006355|GO:0008270|GO:0005634|GO:0003677|GO:0046872		Hs.447840	Hs.447840
																								252839	252839	NM_016456	NM_016456	chr1:201120949-201120890	GO:0008150|GO:0003674|GO:0016020|GO:0005770|GO:0031902|GO:0006810|GO:0016021|GO:0005765|GO:0005764	THC2550879	Hs.181444	Hs.181444
																									0		0	chr15:53092335-53092276				0
																									0		0	chr11:61215961-61215902				0
																								1841	1841	NM_012145	NM_012145	chr2:242615249-242615190	GO:0015949|GO:0008283|GO:0050145|GO:0055086|GO:0006233|GO:0005524|GO:0004798|GO:0005829|GO:0046940|GO:0007049|GO:0071363|GO:0000166|GO:0016301|GO:0016740	THC2482297	Hs.471873	Hs.471873
																								57678	57678	AL832464	AL832464	chr10:113913749-113913690	GO:0016746|GO:0070236|GO:0005743|GO:0005741|GO:0005739|GO:0042104|GO:0051607|GO:0006631|GO:0019432|GO:0006650|GO:0031667|GO:0040018|GO:0044255|GO:0014823|GO:0006637|GO:0070970|GO:0032869|GO:0010867|GO:0055089|GO:0004366|GO:0008654|GO:0009749|GO:0016020|GO:0008152|GO:0009750|GO:0055091|GO:0050707|GO:0016021|GO:0046686	THC2612604	Hs.42586	Hs.42586
																								10346	10346	NM_006074	NM_006074	chr11:5731591-5731650	GO:0006355|GO:0003700|GO:0005794|GO:0015030|GO:0003714|GO:0016874|GO:0005634|GO:0009615|GO:0046872|GO:0043231|GO:0005622|GO:0070206|GO:0005737|GO:0006955|GO:0016607|GO:0044419|GO:0008270	THC2466493	Hs.501778	Hs.501778
																								222161	222161	NR_002186	NR_002186	chr7:30411448-30411507		THC2472284	Hs.112423	Hs.112423
																								153910	153910	NR_027312	NR_027312	chr6:142847941-142847882		THC2602049	Hs.350819	Hs.350819
																								8739	8739	NM_003806	NM_003806	chr12:117299112-117299053	GO:0032464|GO:0008634|GO:0005515|GO:0043525|GO:0090200|GO:0042981|GO:0051365|GO:0006917	THC2635231	Hs.87247	Hs.87247
																								11154	11154	NM_007077	NM_007077	chr14:31535524-31539091	GO:0005215|GO:0005905|GO:0005794|GO:0016020|GO:0008565|GO:0006810	THC2476474	Hs.293411	Hs.293411
																								808	808	NM_005184	NM_005184	chr19:47113758-47113817	GO:0005515|GO:0005886|GO:0050999|GO:0007268|GO:0031996|GO:0031997|GO:0007202|GO:0005829|GO:0060316|GO:0005737|GO:0006936|GO:0043274|GO:0010880|GO:0016301|GO:0060315|GO:0006006|GO:0046209|GO:0005876|GO:0005856|GO:0048011|GO:0005813|GO:0032465|GO:0005975|GO:0005509|GO:0019904|GO:0030168|GO:0005576|GO:0031432|GO:0051592|GO:0000922|GO:0007186|GO:0007596|GO:0002576|GO:0005654|GO:0005980|GO:0048306|GO:…	THC2597065	Hs.515487	Hs.515487
																									0		0	chr6:114192812-114192753				0
																								174	174	NM_001134	NM_001134	chr4:74321349-74321408	GO:0010033|GO:0031100|GO:0001542|GO:0005576|GO:0005615|GO:0060395|GO:0046872|GO:0001889|GO:0019953|GO:0005737|GO:0031016|GO:0042448|GO:0006810	THC2646891	Hs.518808	Hs.518808
																								201299	201299	NM_001034836	NM_001034836	chr17:34249654-34249595	GO:0005737|GO:0015030|GO:0006281|GO:0000166|GO:0016605|GO:0003723|GO:0005730|GO:0006310|GO:0005634|GO:0003677	THC2479549	Hs.194411	Hs.194411
																								83942	83942	NM_032028	NM_032028	chr5:112768797-112768738	GO:0000287|GO:0001669|GO:0007286|GO:0007275|GO:0007283|GO:0031410|GO:0005524|GO:0030154|GO:0019861|GO:0005737|GO:0000166|GO:0004674|GO:0006468	THC2474046	Hs.519507	Hs.519507
																								440078	440078	NR_026788	NR_026788	chr12:8353386-8353445		THC2528089	Hs.512257	Hs.512257
																								114908	114908	NM_052932	NM_052932	chr11:102267545-102267486	GO:0016020|GO:0004872|GO:0016021|GO:0070267|GO:0009897	THC2536867	Hs.503709	Hs.503709
																								91056	91056	NM_138368	NM_138368	chr11:65544099-65544040	GO:0005515		Hs.591957	Hs.591957
																								25903	25903	NM_015441	NM_015441	chr1:161953465-161953406	GO:0031012|GO:0030198|GO:0050840|GO:0005576	THC2485453	Hs.507515	Hs.507515
																								4683	4683	NM_002485	NM_002485	chr8:90946443-90946384	GO:0005515|GO:0007095|GO:0008284|GO:0031576|GO:0030870|GO:0031575|GO:0005657|GO:0001832|GO:0048145|GO:0005634|GO:0006302|GO:0005622|GO:0004003|GO:0000723|GO:0000724|GO:0050885|GO:0007050|GO:0032508|GO:0000784|GO:0031954|GO:0033674|GO:0030330|GO:0005694|GO:0045190|GO:0042493|GO:0005730|GO:0006915|GO:0001701|GO:0003684|GO:0007049|GO:0047485|GO:0006281|GO:0007126|GO:0030174|GO:0045665|GO:0005654|GO:…	THC2466208	Hs.492208	Hs.492208
																								8638	8638	NM_003733	NM_003733	chr12:121458379-121458320	GO:0003725|GO:0019221|GO:0005730|GO:0003677|GO:0005524|GO:0005829|GO:0046966|GO:0008150|GO:0005737|GO:0006955|GO:0060337|GO:0016740|GO:0060333	THC2471311	Hs.118633	Hs.118633
																								2925	2925	NM_005314	NM_005314	chrX:16171051-16171110	GO:0004946|GO:0042923|GO:0007186|GO:0005886|GO:0008283|GO:0005887|GO:0042127|GO:0035176|GO:0007611|GO:0008528|GO:0004872|GO:0004871	THC2478137	Hs.567282	Hs.567282
																								8651	8651	NM_003745	NM_003745	chr16:11348443-11348384	GO:0005515|GO:0005159|GO:0031100|GO:0019221|GO:0043434|GO:0005634|GO:0005829|GO:0060334|GO:0035556|GO:0005737|GO:0060337|GO:0071230|GO:0060338|GO:0032496|GO:0045444|GO:0034097|GO:0032355|GO:0060333|GO:0042518|GO:0019901|GO:0019210|GO:0042493|GO:0046627|GO:0007259|GO:0046426|GO:0032570|GO:0016023|GO:0004860|GO:0001932|GO:0040008	THC2666012	Hs.50640	Hs.50640
																								5608	5608	NM_002758	NM_002758	chr17:67537962-67538021	GO:0034142|GO:0070423|GO:0002218|GO:0060048|GO:0051403|GO:0005829|GO:0042692|GO:0002756|GO:0000187|GO:0000166|GO:0002755|GO:0007050|GO:0034138|GO:0004708|GO:0034130|GO:0043065|GO:0019901|GO:0034134|GO:0042493|GO:0002224|GO:0005524|GO:0006975|GO:0007165|GO:0008063|GO:0051149|GO:0004674|GO:0045087|GO:0005654|GO:0004713	THC2639145	Hs.463978	Hs.463978
																									0		0	chr12:093429166-093429225				0
																									0	NR_003133	NR_003133	chr1:89890204-89890263			Hs.661968	Hs.661968
																									0	XR_110949	XR_110949	chrUn_gl000224:102524-102583		THC2615031	Hs.572231	Hs.572231
																								283050	283050	NR_024431	NR_024431	chr10:80703155-80703096		THC2610482	Hs.309176	Hs.309176
																									0		0	chr2:145281222-145281163		THC2723627		0
																								9217	9217	NM_004738	NM_004738	chr20:57021815-57021874	GO:0005515|GO:0006665|GO:0008219|GO:0005794|GO:0046982|GO:0005783|GO:0048487|GO:0042803|GO:0030968|GO:0016020|GO:0005198|GO:0044419|GO:0019048|GO:0005789|GO:0016021|GO:0019899|GO:0045070	THC2521716	Hs.182625	Hs.182625
																								347273	347273	NM_001018116	NM_001018116	chr9:103349793-103349852	GO:0030018|GO:0006355|GO:0005737|GO:0007517|GO:0045944|GO:0007275|GO:0030017|GO:0030154	THC2477027	Hs.99004	Hs.99004
																								863	863	NM_005187	NM_005187	chr16:88941407-88941348	GO:0005515|GO:0003700|GO:0005794|GO:0008283|GO:0005730|GO:0005634|GO:0046872|GO:0030154|GO:0005622|GO:0000139|GO:0016020|GO:0005654|GO:0008270|GO:0030851	THC2465091	Hs.513811	Hs.513811
																								283385	283385	NM_173855	NM_173855	chr12:122091074-122091015		THC2479424	Hs.434154	Hs.434154
																								647042	647042	NM_001164465	NM_001164465	chr15:82637381-82637322		THC2484077	Hs.459120	Hs.459120
																								6191	6191		0	chrX:71494164-71494105	GO:0010467|GO:0008284|GO:0003735|GO:0016070|GO:0016071|GO:0019083|GO:0019058|GO:0015935|GO:0045727|GO:0007275|GO:0019843|GO:0006415|GO:0006412|GO:0005829|GO:0006414|GO:0005622|GO:0005737|GO:0022627|GO:0031018|GO:0030529|GO:0016032|GO:0005840|GO:0044267|GO:0005844	THC2584584		0
																								1821	1821	NM_001939	NM_001939	chrX:100519426-100519485	GO:0005737|GO:0005886|GO:0008270|GO:0007417|GO:0005856|GO:0046872	THC2612463	Hs.159291	Hs.159291
																									0		0	chr1:27986898-27986839		THC2644835		0
																								399694	399694	NM_203349	NM_203349	chr15:49116206-49116147	GO:0035556|GO:0030971|GO:0030054|GO:0005886|GO:0045211|GO:0019904|GO:0045202	THC2533894	Hs.642615	Hs.642615
																									0	NR_023915	NR_023915	chr15:25364350-25364409		THC2568660		0
																									0	NM_001166696	NM_001166696	chr5:36609249-36609308	GO:0043005|GO:0005886|GO:0007605|GO:0005314|GO:0070779|GO:0005313|GO:0005743|GO:0045202|GO:0007268|GO:0031223|GO:0015813|GO:0016323|GO:0010035|GO:0048667|GO:0043197|GO:0050885|GO:0043025|GO:0006835|GO:0043205|GO:0009416|GO:0017153|GO:0046677|GO:0006811|GO:0015293|GO:0009986|GO:0006537|GO:0051938|GO:0042493|GO:0021545|GO:0009611|GO:0005624|GO:0055085|GO:0016020|GO:0050806|GO:0001504|GO:0043490|GO:…	THC2481667		0
																									0		0	chr1:173392534-173392475		THC2776855		0
																									0	XM_003403542	XM_003403542	chr21:10862881-10862940	GO:0005576	THC2561759		0
																									0	XR_133475	XR_133475	chr12:8543553-8543494		THC2478567	Hs.434403	Hs.434403
																								246	246	NM_001140	NM_001140	chr17:4534989-4534930	GO:0006629|GO:0019370|GO:0005506|GO:0019372|GO:0005730|GO:0005634|GO:0030282|GO:0046872|GO:0005829|GO:0004052|GO:0005737|GO:0006954|GO:0016165|GO:0047977|GO:0016491|GO:0050473	THC2475507	Hs.73809	Hs.73809
																								26235	26235	NM_012160	NM_012160	chr6:99322242-99322183	GO:0006511|GO:0005737|GO:0005730|GO:0000151|GO:0005634	THC2471102	Hs.728297	Hs.728297
																								1088	1088	NM_001816	NM_001816	chr19:43084565-43084506	GO:0006955|GO:0005886|GO:0005887|GO:0031225|GO:0005615	THC2475392	Hs.41	Hs.41
																								220988	220988	NM_194247	NM_194247	chr2:178087920-178087979	GO:0008380|GO:0010467|GO:0003723|GO:0005730|GO:0005634|GO:0071013|GO:0003729|GO:0005737|GO:0051033|GO:0000166|GO:0000398|GO:0030529|GO:0005654|GO:0051028|GO:0030530	THC2493321	Hs.516539	Hs.516539
																									0	NR_039975	NR_039975	chr4:185814274-185814215		THC2611869	Hs.378150	Hs.378150
																								134265	134265	NM_152406	NM_152406	chr5:148720325-148720384		THC2472547	Hs.483793	Hs.483793
																									0		0	chr1:229916350-229916291				0
																									0	BC015784	BC015784	chr8:29648927-29648986		THC2601272		0
																									0		0	chr6:058245303-058245362		THC2576836		0
																								9295	9295	NM_004768	NM_004768	chr1:70716305-70716364	GO:0005515|GO:0006397|GO:0008380|GO:0010467|GO:0006369|GO:0006366|GO:0003723|GO:0031124|GO:0005730|GO:0005634|GO:0003676|GO:0006406|GO:0000166|GO:0000398|GO:0005654	THC2534840	Hs.479693	Hs.479693
																								4897	4897	NM_001037132	NM_001037132	chr7:107788235-107788176	GO:0043005|GO:0030424|GO:0005886|GO:0030506|GO:0045202|GO:0001525|GO:0007409|GO:0007417|GO:0007416|GO:0019227|GO:0030516|GO:0016337|GO:0007413|GO:0008104|GO:0045162|GO:0045666|GO:0005887|GO:0007411|GO:0001764|GO:0009897	THC2602558	Hs.21422	Hs.21422
																								5357	5357	NM_002670	NM_002670	chr3:142432120-142432179	GO:0005737|GO:0051015|GO:0005509|GO:0005200	THC2465151	Hs.203637	Hs.203637
																								57817	57817	NM_021175	NM_021175	chr19:35775986-35776045	GO:0006879|GO:0006955|GO:0005737|GO:0045179|GO:0005179|GO:0050832|GO:0031640|GO:0005576|GO:0042742	THC2478089	Hs.8821	Hs.8821
																								10360	10360	NM_006993	NM_006993	chr10:103541278-103541219	GO:0009303|GO:0006364|GO:0005730|GO:0005634|GO:0003676	THC2470521	Hs.90691	Hs.90691
																								26851	26851	NR_003271	NR_003271	chr17:18965382-18965441		THC2567949	Hs.658815	Hs.658815
																									0	AK055942	AK055942	chr16:88128309-88128368		THC2605689	Hs.461706	Hs.461706
																								284756	284756	NM_173644	NM_173644	chr20:58647278-58647337		THC2482980	Hs.335319	Hs.335319
																								23460	23460	NM_080284	NM_080284	chr17:67074908-67074849	GO:0016020|GO:0000166|GO:0006810|GO:0016021|GO:0016887|GO:0005524	THC2470497	Hs.709514	Hs.709514
																								23499	23499	NM_012090	NM_012090	chr1:39749808-39750014	GO:0005515|GO:0008017|GO:0006200|GO:0005886|GO:0043001|GO:0006928|GO:0030177|GO:0042995|GO:0015629|GO:0051893|GO:0005737|GO:0051015|GO:0015630|GO:0007050|GO:0005856|GO:0016055|GO:0016887|GO:0005794|GO:0001707|GO:0005874|GO:0005509|GO:0032886|GO:0003779|GO:0032587|GO:0008150|GO:0007163|GO:0042060|GO:0006620|GO:0010632	THC2485687	Hs.472475	Hs.472475
																								9975	9975	NM_005126	NM_005126	chr3:24021460-24021519	GO:0010467|GO:0034339|GO:0006355|GO:0003700|GO:0003707|GO:0005634|GO:0046872|GO:0043565|GO:0004872|GO:0005654|GO:0008270|GO:0004879|GO:0030522	THC2601359	Hs.37288	Hs.37288
																								60495	60495	NM_021828	NM_021828	chr10:100219181-100219122	GO:0005622|GO:0008150|GO:0016020|GO:0043169|GO:0005975|GO:0016798|GO:0030305	THC2486547	Hs.500750	Hs.500750
																									0		0	chr10:57914731-57914672				0
																								594	594	NM_183050	NM_183050	chr6:81055230-81055289	GO:0003863|GO:0005515|GO:0007584|GO:0009083|GO:0051384|GO:0032403|GO:0051591|GO:0003826|GO:0005739|GO:0034641|GO:0005759|GO:0016831|GO:0005947	NP708312	Hs.654441	Hs.654441
																								7046	7046	NM_004612	NM_004612	chr9:101916322-101916381	GO:0005515|GO:0014070|GO:0043627|GO:0030054|GO:0030307|GO:0048705|GO:0048844|GO:0048538|GO:0046332|GO:0009790|GO:0009791|GO:0048701|GO:0005114|GO:0007507|GO:0046777|GO:0044459|GO:0000166|GO:0018105|GO:0034695|GO:0018107|GO:0030199|GO:0007179|GO:0031396|GO:0031625|GO:0045885|GO:0046982|GO:0007566|GO:0007568|GO:0043393|GO:0009636|GO:0001701|GO:0043235|GO:0001501|GO:0042060|GO:0005923|GO:0045893|GO:…	THC2601159	Hs.494622	Hs.494622
																								1503	1503	NM_001905	NM_001905	chr1:41478082-41478142	GO:0006241|GO:0015949|GO:0016874|GO:0042493|GO:0006221|GO:0055086|GO:0005575|GO:0005524|GO:0005829|GO:0006139|GO:0000166|GO:0003883|GO:0006541	THC2468102	Hs.473087	Hs.473087
																									0	AK054980	AK054980	chr8:8024162-8024221		THC2513702	Hs.680615	Hs.680615
																								1983	1983	NM_001969	NM_001969	chr14:103811176-103811235	GO:0010467|GO:0016070|GO:0003924|GO:0003743|GO:0005525|GO:0006412|GO:0006413|GO:0005829|GO:0006184|GO:0005737|GO:0000166|GO:0006446|GO:0044267|GO:0008135	THC2492024	Hs.433702	Hs.433702
																									0		0	chr1:151585770-151585711				0
																									0		0	chr5:90598248-90598189				0
																									0	NR_001457	NR_001457	chr1:45244071-45244130		THC2582543		0
																									0	M15530	M15530	chr16:58588342-58588401		THC2490532	Hs.654375	Hs.654375
																									0	GD257545	GD257545	chr1:243260609-243260550		THC2517944	Hs.637192	Hs.637192
																								4261	4261	NM_000246	NM_000246	chr16:11018667-11018726	GO:0005515|GO:0044212|GO:0003713|GO:0019221|GO:0005634|GO:0000122|GO:0008022|GO:0003677|GO:0005524|GO:0032403|GO:0045348|GO:0006955|GO:0000166|GO:0045345|GO:0032966|GO:0045944|GO:0005654|GO:0034341|GO:0045893|GO:0033613|GO:0045892|GO:0046677|GO:0060333	THC2721437	Hs.701991	Hs.701991
																									0		0	chr7:031402201-031402142				0
																								9928	9928	NM_014875	NM_014875	chr1:200521383-200521324	GO:0005515|GO:0005737|GO:0000166|GO:0005874|GO:0005819|GO:0005634|GO:0005856|GO:0003777|GO:0005524|GO:0007018	THC2491276	Hs.3104	Hs.3104
																									0		0	chr1:231663139-231658380		THC2540869		0
																									0		0					0
																								827	827	NM_014289	NM_014289	chrX:110488476-110488417	GO:0008017|GO:0005622|GO:0048471|GO:0005737|GO:0004198|GO:0051493|GO:0001578|GO:0006508|GO:0005876|GO:0005856	THC2468861	Hs.496593	Hs.496593
																								55323	55323	NM_197958	NM_197958	chr15:71143871-71143812	GO:0006396|GO:0005737|GO:0005794|GO:0000166|GO:0030529|GO:0003723|GO:0005730|GO:0005634|GO:0003676|GO:0043231	THC2613588	Hs.416755	Hs.416755
																								113730	113730	NM_138433	NM_138433	chr22:50989288-50989347		THC2610609	Hs.137007	Hs.137007
																								79612	79612	NM_024561	NM_024561	chr13:41936235-41936294	GO:0005667|GO:0005737|GO:0005488|GO:0043022|GO:0016407|GO:0005634|GO:0045893|GO:0006474	NP1244554	Hs.512914	Hs.512914
																									0	NR_024497	NR_024497	chr10:38717161-38717220		THC2556094	Hs.627204	Hs.627204
																								10741	10741	NM_006606	NM_006606	chr20:18470505-18470446	GO:0005737|GO:0016787|GO:0042127|GO:0005634	THC2743471	Hs.69330	Hs.69330
																								9022	9022	NM_004669	NM_004669	chr9:139889119-139889060	GO:0005515|GO:0007165|GO:0006821|GO:0005737|GO:0005244|GO:0016020|GO:0005247|GO:0034707|GO:0005634|GO:0016021|GO:0005254|GO:0006811	THC2472278	Hs.64746	Hs.64746
																								3559	3559	NM_000417	NM_000417	chr10:6067898-6067839	GO:0002437|GO:0050687|GO:0004911|GO:0043065|GO:0005886|GO:0008283|GO:0006915|GO:0006924|GO:0019976|GO:0042130|GO:0042104|GO:0006955|GO:0050777|GO:0050728|GO:0008144|GO:0004872|GO:0046013|GO:0016021|GO:0045582|GO:0007166|GO:0009897	THC2604346	Hs.231367	Hs.231367
																								196441	196441	NM_144982	NM_144982	chr12:72050740-72050681	GO:0005622|GO:0005515|GO:0006396|GO:0046872	NP1079500	Hs.527874	Hs.527874
																									0	AL117577	AL117577	chr2:19688297-19688356		THC2614443	Hs.274526	Hs.274526
																									0	AF088011	AF088011	chr4:80220617-80220676		THC2616733		0
																								219738	219738	NM_145306	NM_145306	chr10:71393191-71393250	GO:0016020|GO:0016021	THC2471265	Hs.522992	Hs.522992
																									0	XR_108406	XR_108406	chr2:179644609-179644668		THC2626240	Hs.570275	Hs.570275
																								23430	23430	NM_012217	NM_012217	chr16:1306883-1306942	GO:0004252|GO:0006508|GO:0008236|GO:0008233|GO:0005576	THC2484029	Hs.677789	Hs.677789
																									0		0	chr19:008788527-008788586				0
																									0		0	chr6:2284007-2284066				0
																								1240	1240	NM_001142343	NM_001142343	chr12:108681943-108681884	GO:0050848|GO:0005515|GO:0005886|GO:0004930|GO:0032088|GO:0001501|GO:0006955|GO:0006935|GO:0007186|GO:0032695|GO:0005887|GO:0004950|GO:0010759|GO:0004872|GO:0004871|GO:0016021	THC2699717	Hs.197143	Hs.197143
																									0	BF246030	BF246030	chr10:6168065-6168006			Hs.576800	Hs.576800
																								90427	90427	NM_001003940	NM_001003940	chr15:40380509-40380450	GO:0005515|GO:0032464|GO:0008633|GO:0001669|GO:0005886|GO:0006915|GO:0005741|GO:0042981|GO:0016459|GO:0005829|GO:0005737|GO:0090200|GO:0008629	THC2651021	Hs.591104	Hs.591104
																								55357	55357	NM_018421	NM_018421	chr9:100961388-100961329	GO:0005622|GO:0005737|GO:0045296|GO:0030054|GO:0032851|GO:0016023|GO:0005634|GO:0031410|GO:0005097|GO:0005096	THC2484888	Hs.371016	Hs.371016
																									0	NR_044994	NR_044994	chr10:131906012-131906071		THC2484147	Hs.620802	Hs.620802
																								9212	9212	NM_004217	NM_004217	chr17:8110917-8110655	GO:0051256|GO:0005515|GO:0000236|GO:0008283|GO:0034501|GO:0005634|GO:0071777|GO:0031145|GO:0046872|GO:0005829|GO:0000910|GO:0005737|GO:0046777|GO:0000166|GO:0000087|GO:0005856|GO:0000780|GO:0005694|GO:0007568|GO:0051983|GO:0005819|GO:0016570|GO:0030496|GO:0005524|GO:0032133|GO:0004674|GO:0004712|GO:0000779|GO:0000278|GO:0008608	NP1275914	Hs.442658	Hs.442658
																									0		0	chrX:056231420-056231479		THC2714876		0
																									0	NR_002951	NR_002951	chr12:49061311-49061252		THC2649510		0
																								246181	246181	NR_040288	NR_040288	chr1:19592551-19592492	GO:0016491	THC2537633	Hs.662342	Hs.662342
																									0	NR_033908	NR_033908	chr1:703933-701714		THC2585345	Hs.650882	Hs.650882
																									0		0	chr18:74240531-74240590				0
																								115353	115353	NM_052940	NM_052940	chr1:54426075-54426134		NP1190508	Hs.40094	Hs.40094
																								4084	4084	NM_002357	NM_002357	chr2:70142526-70143302	GO:0005739|GO:0003712|GO:0006355|GO:0005737|GO:0003700|GO:0008283|GO:0003714|GO:0005730|GO:0007275|GO:0005634|GO:0003677	THC2650605	Hs.468908	Hs.468908
																								64943	64943	NM_022908	NM_022908	chr3:52561355-52559298	GO:0016787|GO:0046872	THC2466137	Hs.84753	Hs.84753
																									0	BX088681	BX088681	chr6:170588484-170588543		THC2698171	Hs.121442	Hs.121442
																									0		0	chr10:116755281-116756276				0
																								8743	8743	NM_003810	NM_003810	chr3:172224285-172224226	GO:0005515|GO:0008633|GO:0008624|GO:0005164|GO:0006919|GO:0007267|GO:0005102|GO:0006915|GO:0005576|GO:0005625|GO:0006917|GO:0005125|GO:0005615|GO:0046872|GO:0007165|GO:0006955|GO:0016020|GO:0005887|GO:0043123	THC2507406	Hs.478275	Hs.478275
																									0	XR_132550	XR_132550	chr8:66645485-66645426			Hs.660492	Hs.660492
																								4940	4940	NM_006187	NM_006187	chr12:113410131-113410190	GO:0005792|GO:0003723|GO:0019221|GO:0016779|GO:0005524|GO:0005829|GO:0005737|GO:0006139|GO:0006955|GO:0051607|GO:0060337|GO:0000166|GO:0016740|GO:0060700|GO:0060333|GO:0045071	THC2616649	Hs.528634	Hs.528634
																									0	AK094771	AK094771	chr21:37477361-37477420		THC2619411		0
																								11064	11064		0	chr9:123920136-123920195	GO:0005515|GO:0005813|GO:0005737|GO:0000086|GO:0005856|GO:0000278|GO:0051301|GO:0005829	THC2742440		0
																								80853	80853	NM_030647	NM_030647	chr7:139796415-139796356	GO:0032454|GO:0035574|GO:0035575|GO:0005506|GO:0005730|GO:0005634|GO:0035064|GO:0051864|GO:0046872|GO:0007399|GO:0070544|GO:0071557|GO:0016491|GO:0016706|GO:0008270|GO:0030901|GO:0045893|GO:0016702|GO:0071558|GO:0016568|GO:0033169	NP104107	Hs.308710	Hs.308710
																									0		0	chr7:130565591-130565532		THC2499144		0
																								25822	25822	NM_001135005	NM_001135005	chr9:34997178-34997237	GO:0006986|GO:0006457|GO:0031072|GO:0005634|GO:0051082|GO:0005829	THC2477633	Hs.237506	Hs.237506
																									0	XR_109853	XR_109853	chr4:157564878-157564937		THC2704608		0
																								2305	2305	NM_202002	NM_202002	chr12:2967381-2967322	GO:0071156|GO:0005515|GO:0007389|GO:0008284|GO:0003700|GO:0006366|GO:0003705|GO:0090344|GO:0005634|GO:0046578|GO:0009790|GO:0032873|GO:0001558|GO:0043231|GO:0051090|GO:0005737|GO:0003690|GO:0045944|GO:0042127|GO:0009888|GO:0006978|GO:0005667|GO:0006355|GO:0008301|GO:0019904|GO:0005730|GO:0000122|GO:0003677|GO:0043565|GO:0001889|GO:0007049|GO:0006281|GO:2000377|GO:2000781|GO:0045893|GO:0045892|GO:…	NP708217	Hs.239	Hs.239
																									0	BC107108	BC107108	chr15:20363051-20363110		THC2572376	Hs.356398	Hs.356398
																								55547	55547	BU190374	BU190374			THC2566934	Hs.701992	Hs.701992
																								6614	6614	NM_023068	NM_023068	chr20:3668277-3668218	GO:0016337|GO:0006954|GO:0007160|GO:0005886|GO:0005529|GO:0005576|GO:0016021|GO:0006897	THC2491270	Hs.31869	Hs.31869
																									0	AL049782	AL049782	chr13:33066769-33066710		THC2493050	Hs.687692	Hs.687692
																								9826	9826	NM_198236	NM_198236	chr1:156905226-156905167	GO:0005515|GO:0008624|GO:0030036|GO:0007264|GO:0035023|GO:0006941|GO:0006928|GO:0030010|GO:0007266|GO:0001558|GO:0005829|GO:0005622|GO:0005085|GO:0000910|GO:0005737|GO:0007411|GO:0004871|GO:0005089|GO:0051056|GO:0048011|GO:0001664|GO:0006915|GO:0007186|GO:0016020|GO:0045893|GO:0005096	THC2467657	Hs.516954	Hs.516954
																								11217	11217	NM_001004065	NM_001004065	chr9:112933758-112933817	GO:0019899	THC2563689	Hs.591908	Hs.591908
																								8409	8409		0	chrX:47516577-47516518	GO:0005515|GO:0008017|GO:0005813|GO:0016272|GO:0048487|GO:0000226|GO:0005634|GO:0051297|GO:0005737|GO:0051015|GO:0047497|GO:0006457|GO:0000930|GO:0051082|GO:0005856	THC2619623		0
																								58476	58476	NM_021202	NM_021202	chr20:33300157-33300216	GO:0005634	THC2466072	Hs.516994	Hs.516994
																								374819	374819	NM_199340	NM_199340	chr17:62850492-62850488	GO:0016020|GO:0016021	THC2479720	Hs.551962	Hs.551962
																									0		0	chr5:173216329-173216270				0
																									0		0	chr1:143189463-143189522		THC2575153		0
																									0	NR_003055	NR_003055	chr3:184043500-184043559				0
																									0	BC029410	BC029410	chr7:56804200-56804141		THC2501412	Hs.544999	Hs.544999
																									0	NR_004379	NR_004379	chrX:109468276-109468217				0
																									0	BG212470	BG212470	chr2:145336813-145336872		THC2697395	Hs.333693	Hs.333693
																								142913	142913	NR_028492	NR_028492	chr10:89605232-89605291		THC2486844	Hs.369431	Hs.369431
																									0		0	chr5:53941938-53941997				0
																								4780	4780	NM_006164	NM_006164	chr2:178095752-178095693	GO:0005813|GO:0006355|GO:0003700|GO:0005886|GO:0006366|GO:0019904|GO:0005634|GO:2000121|GO:0005829|GO:0030968|GO:0045995|GO:0043565|GO:0005737|GO:0030194|GO:0045944|GO:0046983|GO:0034599|GO:2000379|GO:0000785	THC2469892	Hs.155396	Hs.155396
																								8748	8748	NM_003814	NM_003814	chr14:70989433-70989374	GO:0007338|GO:0016020|GO:0006508|GO:0008270|GO:0008233|GO:0016021|GO:0004222|GO:0046872|GO:0008237	THC2477933	Hs.177984	Hs.177984
																									0		0	chr4:175451293-175451352				0
																								5641	5641	NM_001008530	NM_001008530	chr14:93178016-93176171	GO:0005770|GO:0042359|GO:0045177|GO:0004197|GO:0043524|GO:0040015|GO:0004674|GO:0006766|GO:0006508|GO:0001101|GO:0008233|GO:0008202|GO:0043202	NP1188457	Hs.18069	Hs.18069
																								128486	128486	NM_001080472	NM_001080472	chr20:42935452-42935393	GO:0005783|GO:0030176|GO:0035356|GO:0010866|GO:0034389|GO:0005739|GO:0003674|GO:0016020|GO:0010890|GO:0007010|GO:0022604|GO:0005789|GO:0016021	THC2496842	Hs.632269	Hs.632269
																								65083	65083	NM_022917	NM_022917	chr9:33464935-33464159	GO:0000794|GO:0005694|GO:0006364|GO:0003723|GO:0005730|GO:0005634	NP287178	Hs.493709	Hs.493709
																								54478	54478	NM_001195228	NM_001195228	chr17:6352667-6352726	GO:0005515|GO:0005730	NP1201054	Hs.592116	Hs.592116
																									0	NM_015171	NM_015171	chr16:28133038-28128772	GO:0005515|GO:0005737|GO:0005886|GO:0008565|GO:0006611|GO:0005730|GO:0005634|GO:0006886	THC2565464	Hs.460468	Hs.460468
																								51477	51477	NM_016368	NM_016368	chr19:18546437-18546378	GO:0005737|GO:0006021|GO:0004512|GO:0000166|GO:0008654|GO:0016853	THC2578745	Hs.405873	Hs.405873
																									0	NM_001164315	NM_001164315	chr2:97820421-97823845		THC2512119	Hs.646318	Hs.646318
																								347746	347746	NR_022011	NR_022011	chr15:25228582-25228641		THC2537227	Hs.564847	Hs.564847
																								2091	2091	NM_001436	NM_001436	chr19:40325192-40325133	GO:0005515|GO:0016074|GO:0015030|GO:0001652|GO:0031428|GO:0003723|GO:0006364|GO:0008168|GO:0005730|GO:0005634|GO:0008033|GO:0030529|GO:0016740	THC2465274	Hs.299002	Hs.299002
																								3676	3676	NM_000885	NM_000885	chr2:182399600-182399659	GO:0005515|GO:0008305|GO:0060710|GO:0009986|GO:0005886|GO:0050900|GO:0007507|GO:0001974|GO:0007229|GO:0007596|GO:0060324|GO:0050776|GO:0030183|GO:0007159|GO:0004872|GO:0016021|GO:0001968|GO:0007155|GO:0007157|GO:0009897	THC2472644	Hs.440955	Hs.440955
																									0	BG215776	BG215776	chr5:034651679-034651620		THC2740674	Hs.26651	Hs.26651
																								467	467	NM_001040619	NM_001040619	chr1:212792837-212792896	GO:0005515|GO:0006355|GO:0008284|GO:0003700|GO:0003714|GO:0005730|GO:0006094|GO:0005634|GO:0042802|GO:0043565|GO:0046983|GO:0005654|GO:0045892	THC2524525	Hs.460	Hs.460
																								57623	57623	AB167741	AB167741	chr8:135609851-135609792	GO:0005622|GO:0006355|GO:0005737|GO:0008270|GO:0005634|GO:0003677|GO:0046872|GO:0005829			0
																								10842	10842	NM_006658	NM_006658	chr7:31747985-31748044	GO:0007165|GO:0004864|GO:0004865|GO:0010921|GO:0007610|GO:0006468|GO:0005625|GO:0007417|GO:0007243	THC2471409	Hs.227011	Hs.227011
																									0	BC035191	BC035191	chr6:45539917-45539858			Hs.714205	Hs.714205
																								6285	6285	NM_006272	NM_006272	chr21:48019158-48019099	GO:0005515|GO:0048471|GO:0008283|GO:0005509|GO:0048156|GO:0005576|GO:0005634|GO:0007409|GO:0007417|GO:0001726|GO:0048154|GO:0042803|GO:0042802|GO:0005737|GO:0050786|GO:0048168|GO:0045087|GO:0043025|GO:0007611|GO:0007613|GO:0008270|GO:0043123|GO:0048306	THC2605292	Hs.422181	Hs.422181
																									0	CK825926	CK825926	chr7:65226732-65226791		THC2500466	Hs.689932	Hs.689932
																									0	XR_109463	XR_109463	chr18:3478877-3478936		THC2668398	Hs.635114	Hs.635114
																									0	XR_109456	XR_109456	chr17:31233282-31233341		THC2674252	Hs.615628	Hs.615628
																									0		0	chr14:73929235-73927912	GO:0021849|GO:0021670|GO:0005886|GO:0050769|GO:0007411|GO:0005887|GO:0007275|GO:0007399	THC2625848		0
																								85441	85441	NM_001037335	NM_001037335	chr20:62189535-62189476	GO:0006355|GO:0003723|GO:0003713|GO:0004386|GO:0004540|GO:0005634|GO:0003677|GO:0005524|GO:0046872|GO:0005622|GO:0000166|GO:0016787|GO:0005654|GO:0008270|GO:0044255	THC2463577	Hs.517180	Hs.517180
																								4172	4172	NM_002388	NM_002388	chr6:52128952-52128893	GO:0005515|GO:0042555|GO:0048471|GO:0005813|GO:0005658|GO:0005730|GO:0004386|GO:0000216|GO:0005634|GO:0003677|GO:0005524|GO:0043231|GO:0006260|GO:0000084|GO:0006271|GO:0005737|GO:0000082|GO:0016787|GO:0000166|GO:0006270|GO:0000075|GO:0005654|GO:0000278	THC2641099	Hs.179565	Hs.179565
																									0		0	chr16:003546255-003546314		THC2587207		0
																									0		0	chr12:004218799-004218740				0
																								3800	3800	NM_004522	NM_004522	chr2:149883078-149883137	GO:0005515|GO:0043005|GO:0005871|GO:0006996|GO:0005874|GO:0003777|GO:0005524|GO:0005737|GO:0008045|GO:0000166|GO:0035253|GO:0034190|GO:0005856|GO:0007018	THC2561166	Hs.660699	Hs.660699
																								9214	9214	NM_005449	NM_005449	chr1:207078423-207078364	GO:0006968|GO:0016020|GO:0006916|GO:0016021	THC2466559	Hs.728324	Hs.728324
																								84166	84166	NM_032206	NM_032206	chr16:057116822-057116881	GO:0005515|GO:0005634|GO:0032088|GO:0000979|GO:0005524|GO:0005829|GO:0060335|GO:0051607|GO:0005737|GO:0000166|GO:0060339|GO:0045345|GO:0045087|GO:0045944|GO:0060340|GO:0032480|GO:0043549	NP1156075	Hs.528836	Hs.528836
																								84689	84689	NM_032597	NM_032597	chr11:60184820-60184879	GO:0016020|GO:0004872|GO:0016021	NP1175661	Hs.709736	Hs.709736
																									0		0	chrUn_gl000227:000070140-000070199		THC2750096		0
																								3659	3659	NM_002198	NM_002198	chr5:131819501-131819442	GO:0003700|GO:0009408|GO:0006366|GO:0071300|GO:0019221|GO:0007249|GO:0005634|GO:0005829|GO:0060337|GO:0071359|GO:0045944|GO:0071375|GO:0071356|GO:0010942|GO:0060333|GO:0000975|GO:0007565|GO:0060416|GO:0042512|GO:0043565|GO:0045084|GO:0043374|GO:0007596|GO:0071347|GO:0005654|GO:0071260	THC2468586	Hs.436061	Hs.436061
																								81698	81698	NR_026813	NR_026813	chr15:77516360-77516301		THC2481718	Hs.656938	Hs.656938
																									0	NM_001037163	NM_001037163	chr7:6370065-6370006	GO:0005634	NP1247402	Hs.696146	Hs.696146
																								100128563	100128563	XR_132703	XR_132703	chr2:240269810-240269751		THC2489122	Hs.689442	Hs.689442
																									0		0	chr5:120389222-120389163				0
																								6775	6775	NM_003151	NM_003151	chr2:191895762-191895703	GO:0043565|GO:0006355|GO:0005737|GO:0003700|GO:0008283|GO:0019221|GO:0005509|GO:0005730|GO:0006468|GO:0005634|GO:0004871|GO:0007259	THC2564910	Hs.80642	Hs.80642
																									0	NM_001195259	NM_001195259	chr19:7983818-7983877		THC2691500	Hs.646773	Hs.646773
																									0	XR_108436	XR_108436	chr2:223186290-223186349		THC2606872		0
																								80723	80723	NM_025246	NM_025246	chr3:136573998-136574057	GO:0005794|GO:0016020|GO:0016021	THC2496079	Hs.477692	Hs.477692
																								64218	64218	NM_022367	NM_022367	chr1:156146532-156146591	GO:0016020|GO:0005886|GO:0007411|GO:0007275|GO:0004872|GO:0016021|GO:0030154|GO:0007399	THC2462832	Hs.408846	Hs.408846
																								1514	1514	NM_001912	NM_001912	chr9:90345326-90345385	GO:0071888|GO:0005515|GO:0004197|GO:0042393|GO:0006508|GO:0008233|GO:0005634|GO:0005576|GO:0005764	THC2576582	Hs.418123	Hs.418123
																								2260	2260	NM_001174066	NM_001174066	chr8:38315032-38314973	GO:0005515|GO:0008286|GO:0008284|GO:0005886|GO:0048705|GO:0005634|GO:0043009|GO:0042803|GO:0005829|GO:0005737|GO:0046777|GO:0000166|GO:0043406|GO:0000165|GO:0007411|GO:0048602|GO:0004872|GO:0008201|GO:0005007|GO:0006355|GO:0017134|GO:0048015|GO:0010518|GO:0018108|GO:0005576|GO:0014068|GO:0005524|GO:0010863|GO:0001501|GO:0016477|GO:0045666|GO:0005887|GO:0008543|GO:0016023|GO:0045595|GO:0006468|GO:…	NP319734	Hs.264887	Hs.264887
																								63947	63947	NM_033053	NM_033053	chrX:72068488-72068547		THC2478599	Hs.558685	Hs.558685
																								84803	84803	NM_032717	NM_032717	chr4:84526584-84526643	GO:0032006|GO:0016746|GO:0016020|GO:0005783|GO:0008152|GO:0019432|GO:0005789|GO:0004366|GO:0016021|GO:0008654	THC2464807	Hs.99196	Hs.99196
																								9716	9716	AK001173	AK001173	chr15:35147853-35147794	GO:0008380|GO:0000398|GO:0003723|GO:0005634|GO:0071013	THC2535963	Hs.510958	Hs.510958
																								1124	1124		0	chr7:29188214-29188273	GO:0043547|GO:0051056|GO:0001675|GO:0016020|GO:0007264|GO:0005070|GO:0030675|GO:0046872|GO:0005829|GO:0005096			0
																									0	DA666023	DA666023	chr3:192463008-192463067			Hs.581653	Hs.581653
																								373856	373856	XM_036729	XM_036729	chr22:20723843-20723784	GO:0006511|GO:0006508|GO:0008233|GO:0008234|GO:0004221	THC2632026	Hs.581057	Hs.581057
																								55672	55672	NM_017940	NM_017940	chr1:16907317-16907258	GO:0005737	THC2502952	Hs.467587	Hs.467587
																								51018	51018	NM_016052	NM_016052	chr1:218511102-218511161	GO:0005739|GO:0005730|GO:0005634	THC2500951	Hs.660109	Hs.660109
																								3679	3679	NM_002206	NM_002206	chr12:56078479-56078420	GO:0008305|GO:0007517|GO:0007160|GO:0005886|GO:0007229|GO:0008360|GO:0004872|GO:0016021|GO:0007155	THC2462084	Hs.524484	Hs.524484
																									0	XR_133032	XR_133032	chr13:54701538-54701479		THC2495739	Hs.351262	Hs.351262
																								56104	56104	NM_032095	NM_032095	chr5:140732188-140732247	GO:0005886|GO:0005509|GO:0016021|GO:0007155|GO:0007156	THC2601404	Hs.368160	Hs.368160
																									0	BC031108	BC031108	chr1:175848632-175848691		THC2487317		0
																								7873	7873	NM_006010	NM_006010	chr3:51426687-51426746	GO:0006986|GO:0008150|GO:0003674|GO:0005576|GO:0005575|GO:0008083	THC2468566	Hs.436446	Hs.436446
																								5650	5650	NM_005046	NM_005046	chr19:51480736-51480677	GO:0008544|GO:0004252|GO:0006508|GO:0008236|GO:0008233|GO:0005576	NP525688	Hs.151254	Hs.151254
																									0		0	chr10:072238094-072238035				0
																								729680	729680	AK090664	AK090664	chr13:21276863-21276804		THC2613209	Hs.655142	Hs.655142
																									0	BC012753	BC012753	chrUn_gl000214:67967-68026		THC2558572	Hs.132526	Hs.132526
																									0		0	chr19:013005577-013005636				0
																								285761	285761	NM_173674	NM_173674	chr6:117859979-117860457	GO:0016020|GO:0016021|GO:0007155	THC2714930	Hs.658304	Hs.658304
																								4808	4808	NM_005599	NM_005599	chr1:116379373-116379314	GO:0006355|GO:0007617|GO:0042698|GO:0007275|GO:0005634|GO:0007417|GO:0003677|GO:0030154	THC2601021	Hs.46296	Hs.46296
																								83756	83756	AK122959	AK122959	chr1:1270628-1270686	GO:0046982|GO:0007186|GO:0005886|GO:0008527|GO:0001582|GO:0033041|GO:0004872|GO:0016021|GO:0004871|GO:0050916|GO:0050917|GO:0050896	THC2628404	Hs.74375	Hs.74375
																								84958	84958	NM_032872	NM_032872	chr1:27676916-27676975	GO:0005515|GO:0042470|GO:0017137|GO:0005886|GO:0005624|GO:0005625|GO:0016192|GO:0006887|GO:0042043|GO:0006886|GO:0019897	THC2782501	Hs.469175	Hs.469175
																								100507507	100507507	XR_108783	XR_108783	chr7:143076846-143076787			Hs.626125	Hs.626125
																								284252	284252	NM_198991	NM_198991	chr18:24035570-24035511	GO:0016020|GO:0008076|GO:0005249|GO:0003714|GO:0005634|GO:0045892|GO:0006813|GO:0008134	THC2629899	Hs.526630	Hs.526630
																								27077	27077	NM_015681	NM_015681	chr17:19246728-19246669	GO:0042384|GO:0005813|GO:0060271|GO:0008158|GO:0005932	THC2722099	Hs.462445	Hs.462445
																									0		0	chr1:059465938-059465997				0
																								57730	57730	NM_025190	NM_025190	chr2:98121431-98121372		THC2477306	Hs.532921	Hs.532921
																								51531	51531	NM_016481	NM_016481	chr9:100675688-100672845	GO:0016787|GO:0044419	THC2780869	Hs.9196	Hs.9196
																									0		0	chr6:107167350-107167409				0
																								79820	79820	NM_024764	NM_024764	chr14:92054338-92053578	GO:0019861|GO:0016020|GO:0007275|GO:0016021|GO:0007283|GO:0030154	THC2626808	Hs.131755	Hs.131755
																									0	BG210915	BG210915	chr9:3648184-3648243			Hs.155793	Hs.155793
																								55701	55701	NM_018071	NM_018071	chr14:21557611-21557670	GO:0005622|GO:0005085|GO:0005737|GO:0035023|GO:0005089	THC2527500	Hs.35125	Hs.35125
																								23408	23408	NM_031244	NM_031244	chr6:13588636-13588695	GO:0006471|GO:0005739|GO:0005758|GO:0006342|GO:0016787|GO:0005759|GO:0070403|GO:0008270|GO:0006476|GO:0046872|GO:0003950	THC2516895	Hs.567431	Hs.567431
																									0		0	chr14:97411668-97411727		THC2722454		0
																									0	XR_108887	XR_108887	chr8:128960043-128959984		THC2482879	Hs.629674	Hs.629674
																								79730	79730	NM_024677	NM_024677	chr4:40811777-40811836	GO:0008168|GO:0016740	THC2472040	Hs.570821	Hs.570821
																								283111	283111	NM_001004760	NM_001004760	chr11:5221024-5220965	GO:0050911|GO:0007608|GO:0004984|GO:0005886|GO:0004930|GO:0004872|GO:0016021|GO:0004871|GO:0050896	NP1463391	Hs.553670	Hs.553670
																								3012	3012	NM_021052	NM_021052	chr6:26217554-26217613		THC2476057	Hs.121017	Hs.121017
																								23143	23143	NM_015116	NM_015116	chr13:47317618-47317677		THC2481457	Hs.507971	Hs.507971
																								51439	51439	NM_016255	NM_016255	chr6:17611415-17611474	GO:0016020|GO:0016021	THC2465886	Hs.95260	Hs.95260
																									0	S75894	S75894	chr14:106405744-106405685		NP508608	Hs.510635	Hs.510635
																									0	AK024142	AK024142	chr2:172632132-172632191		THC2501073	Hs.636887	Hs.636887
																								2683	2683	NM_001497	NM_001497	chr9:33111524-33111465	GO:0030057|GO:0005989|GO:0008092|GO:0060046|GO:0008285|GO:0005886|GO:0030112|GO:0030879|GO:0031526|GO:0050900|GO:0046872|GO:0042803|GO:0016323|GO:0003945|GO:0030198|GO:0032580|GO:0002064|GO:0007155|GO:0018279|GO:0060054|GO:0002526|GO:0009312|GO:0005794|GO:0060058|GO:0043014|GO:0005975|GO:0016757|GO:0060055|GO:0048487|GO:0004461|GO:0045136|GO:0005576|GO:0003831|GO:0007339|GO:0008378|GO:0035250|GO:…	THC2564797	Hs.272011	Hs.272011
																								6444	6444	NM_000337	NM_000337	chr5:156192946-156193005	GO:0042383|GO:0005737|GO:0007517|GO:0016010|GO:0005886|GO:0016012|GO:0007010|GO:0016021|GO:0005856	THC2541414	Hs.387207	Hs.387207
																								51510	51510	NM_016410	NM_016410	chr9:33280810-33280869	GO:0005515|GO:0008333|GO:0005634|GO:0015031|GO:0005829|GO:0005737|GO:0001919|GO:0016020|GO:0016197|GO:0007040|GO:0010008|GO:0016044|GO:0005768	THC2514087	Hs.635313	Hs.635313
																									0	NR_001294	NR_001294	chr15:25230254-25230313		THC2725480	Hs.660427	Hs.660427
																									0	NM_001168682	NM_001168682	chr7:100169908-100169849	GO:0006355|GO:0005737|GO:0005634	THC2518565		0
																								10644	10644	NM_006548	NM_006548	chr3:185364863-185363403	GO:0005515|GO:0017148|GO:0044430|GO:0048027|GO:0003723|GO:0005634|GO:0009653|GO:0045182|GO:0005829|GO:0042035|GO:0005737|GO:0000166|GO:0003730	THC2461871	Hs.35354	Hs.35354
																								83850	83850	AK125769	AK125769	chr3:138200228-138200287	GO:0005886|GO:0016021	THC2715544	Hs.666730	Hs.666730
																								311	311		0	chr10:81911255-81911196	GO:0005515|GO:0006909|GO:0042470|GO:0008429|GO:0005509|GO:0042581|GO:0005819|GO:0042582|GO:0030496|GO:0005634|GO:0005635|GO:0007109|GO:0048155|GO:0045335|GO:0005544|GO:0051592|GO:0005737|GO:0007049|GO:0005654|GO:0005856|GO:0051301|GO:0048306	THC2532058		0
																									0	NM_000267	NM_000267	chr17:29559737-29559796	GO:0001656|GO:0005515|GO:0048844|GO:0048593|GO:0042992|GO:0007406|GO:0007507|GO:0005622|GO:0046580|GO:0043525|GO:0000165|GO:0030198|GO:0048745|GO:0030199|GO:0048169|GO:0021897|GO:0032318|GO:0030336|GO:0031235|GO:0045685|GO:0014065|GO:0048485|GO:0046929|GO:0001649|GO:0043535|GO:0001889|GO:0032320|GO:0007519|GO:0007420|GO:0008542|GO:0032228|GO:0007422|GO:0042060|GO:0001952|GO:0030424|GO:0021987|GO:…	THC2529854	Hs.722777	Hs.722777
																								2983	2983	NM_000857	NM_000857	chr4:156726320-156726379	GO:0046982|GO:0007263|GO:0008015|GO:0043167|GO:0051879|GO:0030168|GO:0004383|GO:0005525|GO:0046872|GO:0043231|GO:0008074|GO:0035556|GO:0005737|GO:0000166|GO:0007596|GO:0006182|GO:0004872|GO:0020037	NP085770	Hs.77890	Hs.77890
																									0	XR_108794	XR_108794	chr7:106815430-106815489		THC2532322		0
																								7922	7922	NM_006979	NM_006979	chr6:33171800-33171859	GO:0016020|GO:0046873|GO:0005789|GO:0005624|GO:0006829|GO:0016021|GO:0055085|GO:0006811	THC2519566	Hs.631995	Hs.631995
																									0	AJ606328	AJ606328	chr6:134749659-134749600			Hs.634168	Hs.634168
																								6993	6993	AK026669	AK026669	chr6:159058312-159058253	GO:0005515|GO:0019060|GO:0005794|GO:0005874|GO:0000132|GO:0005819|GO:0042802|GO:0007399|GO:0003774|GO:0005737|GO:0007049|GO:0007067|GO:0032314|GO:0008277|GO:0051493|GO:0050768|GO:0048812|GO:0044419|GO:0006810|GO:0005868|GO:0005856|GO:0051301	THC2499901	Hs.445999	Hs.445999
																								55680	55680	NM_001042417	NM_001042417	chr10:70137124-70137065	GO:0005730|GO:0005634|GO:0046872	THC2479651	Hs.653144	Hs.653144
																									0	XR_109176	XR_109176	chr15:38364320-38364261		THC2611217	Hs.285193	Hs.285193
																								8204	8204	NM_003489	NM_003489	chr21:16333963-16333904	GO:0005515|GO:0042826|GO:0019915|GO:0003714|GO:0003713|GO:0030331|GO:0005102|GO:0035257|GO:0005634|GO:0050681|GO:0035259|GO:0000122|GO:0001543|GO:0046965|GO:0000118|GO:0045944|GO:0045893|GO:0030521|GO:0030728	THC2630835	Hs.155017	Hs.155017
																								100133857	100133857	AK128800	AK128800	chr20:45378939-45378880		THC2487422	Hs.698635	Hs.698635
																								391123	391123	NM_001013661	NM_001013661	chr1:159824170-159824111	GO:0016020|GO:0016021	THC2483151	Hs.647718	Hs.647718
																								22990	22990	NM_014982	NM_014982	chr14:71581937-71581996	GO:0016020|GO:0016021	THC2722632	Hs.446559	Hs.446559
																								91433	91433	NM_033544	NM_033544	chr15:91505419-91505478	GO:0005737|GO:0005886	THC2493980	Hs.655895	Hs.655895
																									0	XR_109030	XR_109030	chr10:134143866-134143807	GO:0000166|GO:0004674|GO:0005524|GO:0046872	THC2516477	Hs.665362	Hs.665362
																								151194	151194	NM_001127395	NM_001127395	chr2:208476430-208476371	GO:0016020|GO:0008168|GO:0016021|GO:0016740	NP316843	Hs.664764	Hs.664764
																									0		0	chr10:19036673-19036732				0
																								3575	3575	NM_002185	NM_002185	chr5:35876781-35876840	GO:0005515|GO:0033089|GO:0008361|GO:0005886|GO:0004917|GO:0005576|GO:0003823|GO:0048535|GO:0048872|GO:0010628|GO:0007165|GO:0006955|GO:0030217|GO:0042100|GO:0001915|GO:0016049|GO:0004872|GO:0016021|GO:0000018|GO:0007166|GO:0009897	THC2471416	Hs.591742	Hs.591742
																								22996	22996	NM_001080494	NM_001080494	chr1:51753563-51753504	GO:0008150|GO:0003674|GO:0005488|GO:0005575	THC2601809	Hs.112949	Hs.112949
																									0	XR_110833	XR_110833	chr1:145376879-145376820		THC2536807		0
																								126374	126374	NM_001080436	NM_001080436	chr19:34991985-34992044	GO:0006355|GO:0030054|GO:0005912|GO:0000932|GO:0035195|GO:0022604|GO:0007010|GO:0008270|GO:0005634|GO:0046872	THC2569234	Hs.585010	Hs.585010
																								8504	8504	NM_003630	NM_003630	chr6:143793334-143793393	GO:0005515|GO:0005730|GO:0005634|GO:0045046|GO:0055085|GO:0043231|GO:0016020|GO:0007031|GO:0016021|GO:0005779|GO:0016557|GO:0005778|GO:0005777	THC2524874	Hs.7277	Hs.7277
																								56906	56906	NM_020147	NM_020147	chr15:71173920-71173861	GO:0003677|GO:0046872	THC2471527	Hs.591123	Hs.591123
																								54072	54072	NR_024027	NR_024027	chr21:26758626-26758567		NP411921	Hs.234016	Hs.234016
																								9630	9630	NM_004297	NM_004297	chr9:80039044-80038985	GO:0001664|GO:0005886|GO:0005834|GO:0003924|GO:0030168|GO:0031683|GO:0005525|GO:0046872|GO:0031234|GO:0005085|GO:0006184|GO:0006471|GO:0004629|GO:0007165|GO:0019001|GO:0000166|GO:0007186|GO:0007596|GO:0060158|GO:0007188|GO:0004871	THC2475318	Hs.657795	Hs.657795
																									0		0	chr3:195437351-195437410		THC2591825		0
																								7915	7915	NM_170740	NM_170740	chr6:24536869-24536928	GO:0004777|GO:0006536|GO:0046459|GO:0006749|GO:0007268|GO:0005625|GO:0006083|GO:0007417|GO:0042803|GO:0007269|GO:0006681|GO:0022904|GO:0005739|GO:0051289|GO:0006105|GO:0005759|GO:0016491|GO:0009450|GO:0006006|GO:0006650|GO:0042135|GO:0006541	THC2491603	Hs.371723	Hs.371723
																								645566	645566	AK127393	AK127393	chr7_gl000195_random:164456-164515		THC2478389	Hs.644332	Hs.644332
																								8870	8870	NM_003897	NM_003897	chr6:30711371-30711312	GO:0005515|GO:0016020|GO:0006915|GO:0006916|GO:0016021|GO:0009653	THC2759397	Hs.76095	Hs.76095
																									0		0	chr8:125288019-125288357				0
																								23753	23753	NM_022044	NM_022044	chr22:21998511-21998570	GO:0016020|GO:0005783|GO:0005788	THC2462325	Hs.303116	Hs.303116
																								9662	9662	NM_025009	NM_025009	chr4:56899111-56899170	GO:0010457|GO:0005813|GO:0005737|GO:0007099|GO:0005814|GO:0000086|GO:0008022|GO:0005856|GO:0000278|GO:0005829	THC2500590	Hs.518767	Hs.518767
																									0		0	chr15:39812007-39811948				0
																								1958	1958	NM_001964	NM_001964	chr5:137804891-137804950	GO:0005515|GO:0003700|GO:0006366|GO:0044212|GO:0072110|GO:0000982|GO:0019221|GO:0005634|GO:0071480|GO:0046872|GO:0005622|GO:0005737|GO:0072303|GO:0060337|GO:0003690|GO:0045944|GO:0048169|GO:0007611|GO:0033233|GO:0090090|GO:0070498|GO:0035035|GO:0032868|GO:0000122|GO:0030509|GO:0003677|GO:0009749|GO:0043565|GO:0030217|GO:0071504|GO:0071506|GO:0008270|GO:0005654|GO:0045893	THC2565476	Hs.326035	Hs.326035
																									0		0	chr1:076531900-076531959				0
																								23625	23625	NM_001098784	NM_001098784	chr11:65341435-65341494		THC2494467	Hs.25723	Hs.25723
																								29028	29028	NM_014109	NM_014109	chr8:124332837-124332778	GO:0006355|GO:0016787|GO:0000166|GO:0005730|GO:0005634|GO:0016887|GO:0005524	THC2461452	Hs.370834	Hs.370834
																									0		0	chr4:119542590-119542649				0
																								196	196	NM_001621	NM_001621	chr7:17384999-17385058	GO:0005515|GO:0010468|GO:0014070|GO:0003700|GO:0006805|GO:0044212|GO:0006366|GO:0045899|GO:0051879|GO:0005634|GO:0005829|GO:0005737|GO:0001541|GO:0046983|GO:0030850|GO:0004872|GO:0004879|GO:0004871|GO:0009410|GO:0032355|GO:0005667|GO:0006355|GO:0001568|GO:0046982|GO:0006357|GO:0005730|GO:0006950|GO:0006915|GO:0030888|GO:0003677|GO:0071385|GO:0043565|GO:0007049|GO:0034752|GO:0045893|GO:0030522|GO:…	THC2472989	Hs.171189	Hs.171189
																								5728	5728	NM_000314	NM_000314	chr10:89727925-89727984	GO:0005515|GO:0051717|GO:0010997|GO:0050680|GO:0035335|GO:0007507|GO:0002902|GO:0033032|GO:0030336|GO:0000287|GO:2000134|GO:0007417|GO:0030165|GO:0048738|GO:0008543|GO:0016314|GO:0043542|GO:0010975|GO:0043491|GO:0009898|GO:0008138|GO:0019899|GO:0051898|GO:0006629|GO:0050852|GO:0008284|GO:0060736|GO:0008285|GO:0007092|GO:0008283|GO:0090344|GO:0005634|GO:0000079|GO:0051895|GO:0008289|GO:0005829|GO:…	THC2519743	Hs.500466	Hs.500466
																									0	AB529268	AB529268	chr1:247886497-247886438				0
																									0		0	chr2:166841219-166841278				0
																								10085	10085	NM_005711	NM_005711	chr5:83238522-83238463	GO:0005178|GO:0010811|GO:0005509|GO:0007275|GO:0005576|GO:0007155	THC2464367	Hs.482730	Hs.482730
																									0	NR_015410	NR_015410	chr6:22110999-22111058		THC2546382		0
																								80195	80195	NM_025125	NM_025125	chr10:81850635-81850694	GO:0016020|GO:0016021	THC2517834	Hs.169982	Hs.169982
																								387707	387707	NM_001159747	NM_001159747	chr10:97792081-97792140		THC2489539	Hs.652240	Hs.652240
																									0	BC035247	BC035247	chr3:119817564-119817623		THC2778933	Hs.387011	Hs.387011
																									0	NR_026795	NR_026795	chr10:27220209-27220150		THC2523063	Hs.529965	Hs.529965
																								5212	5212	NM_001177972	NM_001177972	chr2:36986759-36986818	GO:0005578|GO:0005576	THC2483251	Hs.137415	Hs.137415
																								4629	4629	NM_001040113	NM_001040113	chr16:15797968-15797909	GO:0042470|GO:0005516|GO:0003779|GO:0016459|GO:0005524|GO:0005829|GO:0006939|GO:0048739|GO:0032982|GO:0003774|GO:0006936|GO:0000166|GO:0007411|GO:0005859|GO:0008307|GO:0030241|GO:0048251	NP1146952	Hs.460109	Hs.460109
																								29065	29065	NR_002765	NR_002765	chr8:131307736-131307677		THC2490392	Hs.639318	Hs.639318
																								401647	401647	NM_001010917	NM_001010917	chr10:99627719-99627778	GO:0005794|GO:0016020|GO:0000139	THC2471578	Hs.567524	Hs.567524
																								2887	2887	NM_001001555	NM_001001555	chr7:50657872-50657813	GO:0005515|GO:0008286|GO:0030949|GO:0032868|GO:0005886|GO:0046627|GO:0005158|GO:0030178|GO:0045719|GO:0005829|GO:0042326|GO:0007165|GO:0005737|GO:0005070|GO:0046325|GO:0048009|GO:0042327	THC2659469	Hs.164060	Hs.164060
																									0	NR_039993	NR_039993	chr5:87705957-87732091		THC2651636		0
																								79863	79863	NM_024805	NM_024805	chr18:77806254-77806313	GO:0005739|GO:0006364	THC2545612	Hs.728931	Hs.728931
																								10144	10144	NM_014883	NM_014883	chr4:89647940-89647881	GO:0005622|GO:0051056|GO:0007165|GO:0007264|GO:0005829|GO:0005096	THC2510194	Hs.97270	Hs.97270
																								85441	85441	BC104974	BC104974	chr20:62201648-62201589	GO:0006355|GO:0003723|GO:0003713|GO:0004386|GO:0004540|GO:0005634|GO:0003677|GO:0005524|GO:0046872|GO:0005622|GO:0000166|GO:0016787|GO:0005654|GO:0008270|GO:0044255	NP1467594	Hs.517180	Hs.517180
																									0		0	chr13:112555471-112555530		THC2699248		0
																								10231	10231	NM_005822	NM_005822	chr6:46188480-46188447	GO:0030346|GO:0019722|GO:0000166|GO:0005575|GO:0007417	THC2468467	Hs.440168	Hs.440168
																								5833	5833	NM_001184917	NM_001184917	chr17:79862351-79862292	GO:0004306|GO:0009058|GO:0016779|GO:0008654|GO:0005575|GO:0016740	NP1210441	Hs.569843	Hs.569843
																								5877	5877	NM_002871	NM_002871	chr1:202849039-202848980	GO:0005085|GO:0006944|GO:0007264|GO:0008270|GO:0015031|GO:0046872	THC2779510	Hs.90875	Hs.90875
																								27094	27094	NM_171828	NM_171828	chr3:178968566-178962458	GO:0005513|GO:0005886|GO:0030168|GO:0005267|GO:0007268|GO:0015459|GO:0019228|GO:0005887|GO:0007596|GO:0008076|GO:0001508|GO:0005216|GO:0006813|GO:0015269|GO:0071805|GO:0006811	THC2491193	Hs.591285	Hs.591285
																									0		0	chr11:123330742-123330801		THC2603794		0
																									0		0	chr20:58859610-58859669				0
																								161436	161436	NM_183387	NM_183387	chr14:89091442-89091383	GO:0005737|GO:0005874|GO:0005856	THC2486971	Hs.325846	Hs.325846
																								50809	50809	NM_016287	NM_016287	chr1:21103222-21103163	GO:0005694|GO:0006334|GO:0005634|GO:0000786|GO:0003677	NP1151900	Hs.142442	Hs.142442
																									0	NR_015424	NR_015424	chr2:89100821-89103951		THC2495679	Hs.105323	Hs.105323
																								257019	257019	NM_174938	NM_174938	chr9:85859651-85859592	GO:0008092|GO:0005737|GO:0016020|GO:0005488|GO:0016021|GO:0005856|GO:0019898	THC2609599	Hs.709357	Hs.709357
																									0	CD695248	CD695248	chr9:41298479-41298538			Hs.584173	Hs.584173
																								9840	9840	NM_001098815	NM_001098815	chr12:55356275-55356216		THC2494376	Hs.33187	Hs.33187
																									0		0	chr2:98306757-98317642				0
																								117145	117145	NM_053055	NM_053055	chr1:151846533-151846474	GO:0008286|GO:0005739|GO:0048011|GO:0005737|GO:0005886|GO:0008543|GO:0048015|GO:0032587|GO:0042995|GO:0043231|GO:0005829	THC2476897	Hs.164070	Hs.164070
																								55345	55345	NM_018392	NM_018392	chr4:113460845-113460786	GO:0016020|GO:0008270|GO:0016021	THC2621414	Hs.380346	Hs.380346
																									0		0	chr22:21424300-21424359				0
																								23158	23158	NM_015130	NM_015130	chr4:141543418-141543359	GO:0005622|GO:0005509|GO:0005097|GO:0005096	THC2601089	Hs.480819	Hs.480819
																								84858	84858	NM_032772	NM_032772	chr10:77158823-77158764	GO:0005622|GO:0006355|GO:0008270|GO:0005634|GO:0003676|GO:0046872	THC2628451	Hs.195710	Hs.195710
																								22848	22848	AB028971	AB028971	chr2:69708481-69708422	GO:0045747|GO:0005886|GO:0035612|GO:0030136|GO:0050821|GO:0005112|GO:0005524|GO:0006897|GO:0032880|GO:0005905|GO:0046777|GO:0000166|GO:0004674|GO:0043195|GO:2000369|GO:0006468|GO:0031252|GO:0019897	THC2574997		0
																									0	NR_024424	NR_024424	chr5:6583858-6583914		THC2619970	Hs.435515	Hs.435515
																								57405	57405	NM_020675	NM_020675	chr2:169728015-169727956	GO:0005515|GO:0000236|GO:0007059|GO:0005694|GO:0000087|GO:0000777|GO:0005634|GO:0007052|GO:0000278|GO:0031262|GO:0051301|GO:0005829	THC2471167	Hs.421956	Hs.421956
																									0	NM_001198683	NM_001198683	chr1:65893604-65893663	GO:0008150|GO:0003674|GO:0005794|GO:0016020|GO:0000139|GO:0005887|GO:0010008|GO:0005768	THC2702576		0
																								728963	728963	NR_026768	NR_026768	chr1:46111983-46111924		THC2536001		0
																								2903	2903	AK308862	AK308862	chr16:10273875-10273816	GO:0071294|GO:0005515|GO:0005215|GO:0014070|GO:0030054|GO:0017146|GO:0045202|GO:0042220|GO:0071396|GO:0009743|GO:0071359|GO:0048167|GO:0060992|GO:0045211|GO:0048169|GO:0007611|GO:0006810|GO:0051117|GO:0042165|GO:0009416|GO:0007613|GO:0007612|GO:0019717|GO:0050839|GO:0010942|GO:0005262|GO:0019901|GO:0071287|GO:0071286|GO:0060079|GO:0014069|GO:0030431|GO:0007215|GO:0051592|GO:0042734|GO:0035235|GO:…		Hs.411472	Hs.411472
																									0		0	chr7:139783129-139783188				0
																									0	AK001871	AK001871	chr17:53403183-53403124		THC2608529	Hs.552711	Hs.552711
																								64284	64284	NM_022449	NM_022449	chr2:238483032-238482973	GO:0005622|GO:0005886|GO:0000166|GO:0007264|GO:0015031|GO:0005525	THC2528955	Hs.44278	Hs.44278
																									0		0			THC2558518		0
																								11194	11194	NM_007188	NM_007188	chr7:150742296-150742355	GO:0005215|GO:0005730|GO:0005743|GO:0042626|GO:0005624|GO:0005634|GO:0005740|GO:0055085|GO:0005524|GO:0005739|GO:0000166|GO:0016020|GO:0006810|GO:0016021|GO:0043190|GO:0016887	THC2481609	Hs.647118	Hs.647118
																								133746	133746	NM_152405	NM_152405	chr5:78617809-78617868	GO:0005515|GO:0034314|GO:0070060|GO:0043065|GO:0006357|GO:0003713|GO:0003779|GO:0005634|GO:0006917|GO:0070358|GO:0051091|GO:0005737|GO:0006281|GO:0007050|GO:0005856|GO:0031252	THC2476733	Hs.482605	Hs.482605
																								1063	1063	NM_016343	NM_016343	chr1:214826239-214826298	GO:0005515|GO:0000236|GO:0007094|GO:0048471|GO:0008283|GO:0005634|GO:0005635|GO:0015031|GO:0042803|GO:0030154|GO:0016363|GO:0005829|GO:0000085|GO:0005737|GO:0051382|GO:0007059|GO:0000087|GO:0016202|GO:0005856|GO:0000785|GO:0051310|GO:0005694|GO:0042493|GO:0010389|GO:0005819|GO:0030496|GO:0007275|GO:0008022|GO:0006260|GO:0000940|GO:0000922|GO:0045502|GO:0007517|GO:0003682|GO:0000776|GO:0000278|GO:…	THC2485218	Hs.497741	Hs.497741
																								5212	5212	NM_053276	NM_053276	chr2:37041766-37041825	GO:0005578|GO:0005576	NP481077	Hs.137415	Hs.137415
																								2641	2641	NM_002054	NM_002054	chr2:163008728-163008669	GO:0007631|GO:0005886|GO:0008283|GO:0030819|GO:0032099|GO:0010737|GO:0090280|GO:0005615|GO:0032092|GO:0005737|GO:0033138|GO:0071377|GO:0045860|GO:0031769|GO:0070374|GO:0030141|GO:0010800|GO:0035774|GO:0005102|GO:0006916|GO:0005625|GO:0005576|GO:0007165|GO:0006112|GO:0050796|GO:0007186|GO:0005179|GO:0005788|GO:0007188	THC2533419	Hs.516494	Hs.516494
																								100507205	100507205	NR_038309	NR_038309	chr11:42262643-42261363		THC2706490	Hs.99310	Hs.99310
																								8744	8744	NM_003811	NM_003811	chr19:6535866-6535925	GO:0007165|GO:0005164|GO:0006955|GO:0005886|GO:0008283|GO:0042127|GO:0007267|GO:0005102|GO:0006915|GO:0016021|GO:0005615|GO:0005125	THC2475538	Hs.1524	Hs.1524
																									0	XR_108468	XR_108468	chr3:114406374-114406433		THC2547750		0
																								100506351	100506351	XR_108863	XR_108863	chr8:91661053-91661112		THC2601649	Hs.666202	Hs.666202
																								7549	7549	NM_021088	NM_021088	chr2:95849536-95849595	GO:0005622|GO:0006355|GO:0008270|GO:0005634|GO:0003677|GO:0046872	NP852700	Hs.590916	Hs.590916
																								340146	340146	NM_001008783	NM_001008783	chr6:137246671-137246730	GO:0016020|GO:0006810|GO:0008643|GO:0016021	THC2475411	Hs.369703	Hs.369703
																								23312	23312	NM_015263	NM_015263	chr15:51739946-51739921	GO:0017137|GO:0030054|GO:0016020|GO:0045202|GO:0030672|GO:0031410|GO:0008021	THC2464135	Hs.511386	Hs.511386
																									0		0	chr4:175445565-175445624				0
																								2902	2902	NM_007327	NM_007327	chr9:140061886-140061945	GO:0005515|GO:0005516|GO:0005215|GO:0030054|GO:0005886|GO:0045471|GO:0005234|GO:0017146|GO:0045202|GO:0007268|GO:0030425|GO:0055074|GO:0004972|GO:0045944|GO:0045211|GO:0042391|GO:0004970|GO:0004872|GO:0019717|GO:0006812|GO:0006811|GO:0005262|GO:0005509|GO:0060079|GO:0014069|GO:0008021|GO:0035235|GO:0005887|GO:0008542|GO:0030288|GO:0070588|GO:0016594|GO:0016021|GO:0016595|GO:0005216	NP1251098	Hs.558334	Hs.558334
																								84272	84272	NM_032312	NM_032312	chr2:32530941-32531000	GO:0016020|GO:0005783|GO:0016021	THC2467105	Hs.468099	Hs.468099
																								100	100	NM_000022	NM_000022	chr20:43248250-43248191	GO:0046638|GO:0005515|GO:0033089|GO:0042542|GO:0046061|GO:0030054|GO:0060407|GO:0060205|GO:0005764|GO:0005615|GO:0048541|GO:0006157|GO:0002906|GO:0032261|GO:0006154|GO:0043025|GO:0048286|GO:0009986|GO:0070244|GO:0007568|GO:0043278|GO:0001890|GO:0001701|GO:0001889|GO:0042110|GO:0006144|GO:0001883|GO:0008270|GO:0010460|GO:0009897|GO:0002314|GO:0009168|GO:0005886|GO:0030890|GO:0046103|GO:0045187|GO:…	THC2784205	Hs.654536	Hs.654536
																								54734	54734	NM_017516	NM_017516	chr11:107833715-107833774	GO:0008150|GO:0005886|GO:0000166|GO:0007264|GO:0005575|GO:0015031|GO:0005525	THC2481534	Hs.354906	Hs.354906
																								133308	133308	NM_178833	NM_178833	chr4:103964470-103952924	GO:0005739|GO:0031966|GO:0015297|GO:0016020|GO:0015299|GO:0016021|GO:0006814|GO:0055085|GO:0006812|GO:0015992	THC2625365	Hs.546482	Hs.546482
																								55502	55502	NM_018645	NM_018645	chr2:239148209-239148150	GO:0003712|GO:0005667|GO:0006355|GO:0003700|GO:0006357|GO:0007275|GO:0005634|GO:0003677|GO:0030154|GO:0008134|GO:0007399	THC2768245	Hs.42949	Hs.42949
																								11022	11022	NM_001083965	NM_001083965	chr1:151746339-151746280	GO:0005739|GO:0003723	THC2492623	Hs.144439	Hs.144439
																								6935	6935	NM_001128128	NM_001128128	chr10:31816261-31816320	GO:0005515|GO:0007389|GO:0003700|GO:0008285|GO:0010464|GO:0051216|GO:0008283|GO:0071560|GO:0033081|GO:0048704|GO:0005634|GO:0048598|GO:0048596|GO:0046872|GO:0030154|GO:0005622|GO:0005737|GO:0006955|GO:0003690|GO:0071230|GO:0030857|GO:0045944|GO:0031667|GO:0017015|GO:0005667|GO:0014823|GO:0051150|GO:0006357|GO:0003714|GO:0003713|GO:0005730|GO:0070888|GO:0000122|GO:0007417|GO:0007399|GO:0043565|GO:…	THC2481519	Hs.124503	Hs.124503
																								10561	10561	NM_006417	NM_006417	chr1:79128479-79128538	GO:0005737|GO:0009615	THC2515948	Hs.82316	Hs.82316
																								639	639	NM_001198	NM_001198	chr6:106555123-106555182	GO:0003700|GO:0042826|GO:0045579|GO:0001893|GO:0001892|GO:0030889|GO:0005634|GO:0000122|GO:0003676|GO:0007281|GO:0046872|GO:0043565|GO:0005622|GO:0010628|GO:0005737|GO:0045165|GO:0008270|GO:0031665	THC2470627	Hs.436023	Hs.436023
																								1517	1517	NR_033407	NR_033407	chr10:48157044-48157103		THC2591246	Hs.568350	Hs.568350
																								316	316	NM_001159	NM_001159	chr2:201535624-201535683	GO:0008762|GO:0005506|GO:0004854|GO:0051537|GO:0072593|GO:0050660|GO:0009055|GO:0016614|GO:0046872|GO:0004031|GO:0005737|GO:0006954|GO:0051287|GO:0005488	THC2674321	Hs.406238	Hs.406238
																									0		0	chrY:014378652-014378593				0
																									0	NM_173463	NM_173463	chr4:24821537-24810441		THC2758305	Hs.106432	Hs.106432
																								145483	145483	NM_152445	NM_152445	chr14:74401019-74400960		THC2464602	Hs.660789	Hs.660789
																									0	CK906254	CK906254	chr5:176170801-176170860		THC2660414	Hs.349025	Hs.349025
																								353274	353274	NM_181489	NM_181489	chr3:44482828-44482769	GO:0005622|GO:0003700|GO:0016032|GO:0008270|GO:0005634|GO:0003677|GO:0046872		Hs.250481	Hs.250481
																									0	NM_001195605	NM_001195605	chr19:56128654-56128713	GO:0005622|GO:0006355|GO:0008270|GO:0005634|GO:0003677|GO:0046872	THC2682868	Hs.729114	Hs.729114
																								55818	55818	NM_018433	NM_018433	chr2:86718371-86719192	GO:0005506|GO:0005634|GO:0050681|GO:0007283|GO:0046872|GO:0030154|GO:0005737|GO:0046293|GO:0009755|GO:0016491|GO:0016702|GO:0045893|GO:0030521|GO:0016568|GO:0033169	THC2514119	Hs.557425	Hs.557425
																									0	NR_027115	NR_027115	chr6:1005678-998694				0
																								1392	1392	NM_000756	NM_000756	chr8:67088820-67088761	GO:0005515|GO:0007631|GO:0030325|GO:0030324|GO:0006704|GO:0007268|GO:0006954|GO:0007611|GO:0005184|GO:0043526|GO:0051464|GO:0035641|GO:0051430|GO:0007565|GO:0007567|GO:0007616|GO:0051431|GO:0006950|GO:0005102|GO:0005625|GO:0005576|GO:0010841|GO:0007165|GO:0005179|GO:0042322|GO:0008628|GO:0017045	THC2463478	Hs.75294	Hs.75294
																									0		0	chrX:003819762-003819703				0
																								5687	5687	NM_002791	NM_002791	chr14:35786496-35786555	GO:0005515|GO:0002474|GO:0006511|GO:0003723|GO:0035639|GO:0005634|GO:0000216|GO:0030016|GO:0031145|GO:0030017|GO:0016363|GO:0004298|GO:0005829|GO:0000084|GO:0005739|GO:0034641|GO:0000082|GO:0005737|GO:0051092|GO:0051603|GO:0016032|GO:0006977|GO:0000209|GO:0005839|GO:0051059|GO:0016070|GO:0016071|GO:0006521|GO:0051437|GO:0050727|GO:0006915|GO:0042981|GO:0051436|GO:0051439|GO:0019773|GO:0004175|GO:…	THC2557024	Hs.446260	Hs.446260
																								27130	27130	NM_183245	NM_183245	chr9:102888743-102888802	GO:0005515|GO:0005516|GO:0001822|GO:0005874|GO:0005819|GO:0005634|GO:0009791|GO:0005929|GO:0005737|GO:0016020|GO:0031016|GO:0060971|GO:0005856|GO:0016055|GO:0090090	THC2625832	Hs.558477	Hs.558477
																								65983	65983	NM_023927	NM_023927	chr5:125829184-125829243		THC2553557	Hs.363558	Hs.363558
																								54477	54477	NM_019012	NM_019012	chr12:19436601-19436660	GO:0005515|GO:0008150|GO:0005545|GO:0005575	THC2654994	Hs.188614	Hs.188614
																									0	XR_132749	XR_132749	chr14:73738961-73738902		THC2622235	Hs.723371	Hs.723371
																								284083	284083	NM_001038704	NM_001038704	chr17:56620750-56620691		THC2475933	Hs.646574	Hs.646574
																								100133161	100133161	NR_028326	NR_028326	chr11:127134-127075		THC2535713	Hs.728864	Hs.728864
																								340512	340512	AK097706	AK097706	chr9:109737173-109737114			Hs.432529	Hs.432529
																								112744	112744	NM_052872	NM_052872	chr6:52103535-52101915	GO:0051216|GO:0045423|GO:0045414|GO:0005576|GO:0045408|GO:0006029|GO:0042089|GO:0005125|GO:0005615|GO:0042803|GO:0006954|GO:0019955|GO:0045076|GO:0045944|GO:0016525|GO:0017015|GO:0042109	THC2483813	Hs.272295	Hs.272295
																								55790	55790	NM_001130518	NM_001130518	chr8:19315997-19315938	GO:0008037|GO:0008283|GO:0015014|GO:0009653|GO:0046872|GO:0005622|GO:0030206|GO:0030198|GO:0032580|GO:0047238|GO:0047237|GO:0050653|GO:0008955|GO:0050650|GO:0050651|GO:0005794|GO:0019276|GO:0015020|GO:0005625|GO:0008376|GO:0007399|GO:0030166|GO:0030173|GO:0016020|GO:0046398|GO:0016021|GO:0016740|GO:0030210	THC2506101	Hs.613729	Hs.613729
																									0		0	chr15:39156935-39156876				0
																								718	718	NM_000064	NM_000064	chr19:6686195-6686136	GO:0005515|GO:0004866|GO:0005102|GO:0001970|GO:0005576|GO:0010575|GO:0005615|GO:0045766|GO:0006957|GO:0006956|GO:0007165|GO:0050766|GO:0006955|GO:0006954|GO:0007186|GO:0045087|GO:0050776|GO:0006958|GO:0001798	THC2569813	Hs.529053	Hs.529053
																								11027	11027	NM_006866	NM_006866	chr19:55086794-55086853	GO:0007165|GO:0016020|GO:0006952|GO:0004872|GO:0016021|GO:0003823	NP322453	Hs.655593	Hs.655593
																								55735	55735	NM_018198	NM_018198	chr1:6712968-6712909	GO:0005739|GO:0006457|GO:0031072|GO:0005743|GO:0051082	NP1456810	Hs.462640	Hs.462640
																								2204	2204	NM_133271	NM_133271	chr19:55396800-55396859	GO:0006955|GO:0019862|GO:0005886|GO:0005887|GO:0005576|GO:0004872	NP088350	Hs.659872	Hs.659872
																								3914	3914	NM_001017402	NM_001017402	chr1:209788415-209788356	GO:0005515|GO:0008544|GO:0005198|GO:0034329|GO:0031581|GO:0005576|GO:0007155|GO:0032403|GO:0005604	THC2753992	Hs.497636	Hs.497636
																								643036	643036	NR_003542	NR_003542	chr4:185719599-185719540		NP862609	Hs.689630	Hs.689630
																									0		0	chr19:028263356-028263297		THC2612479		0
																								6512	6512	NM_006671	NM_006671	chr1:53552968-53552909	GO:0015813|GO:0016020|GO:0005886|GO:0005313|GO:0006835|GO:0017153|GO:0016021|GO:0055085|GO:0015293|GO:0006811	THC2475068	Hs.104637	Hs.104637
																								285958	285958	NR_003697	NR_003697	chr7:45022910-45022851		THC2727751	Hs.25892	Hs.25892
																									0	NM_014695	NM_014695	chr17:16615101-16623542		THC2478811	Hs.721149	Hs.721149
																									0		0	chrX:001578394-001578453				0
																									0	NM_001164410	NM_001164410	chr7:150753696-150752664	GO:0005515|GO:0008219|GO:0031594|GO:0030054|GO:0048709|GO:0021695|GO:0021697|GO:0009790|GO:0006886|GO:0031175|GO:0046777|GO:0043525|GO:0000166|GO:0018105|GO:0048167|GO:0007411|GO:0016301|GO:0045211|GO:0045860|GO:0043025|GO:0031397|GO:0005856|GO:0043125|GO:0030334|GO:0014069|GO:0048488|GO:0045786|GO:0007416|GO:0016079|GO:0030027|GO:0005176|GO:0016310|GO:0007049|GO:0008045|GO:0030549|GO:0007519|GO:…	THC2733776		0
																									0		0	chr9:88472837-88474762				0
																								169166	169166	NM_152628	NM_152628	chr8:101585979-101585920	GO:0007154|GO:0035091|GO:0015031	THC2477808	Hs.567758	Hs.567758
																									0		0	chr1:101629727-101641108				0
																									0		0	chr3:127752352-127752293				0
																								80178	80178	NM_025108	NM_025108	chr16:2514795-2514854		THC2601798	Hs.534491	Hs.534491
																								100506144	100506144	NM_001195156	NM_001195156	chr1:35449497-35449438	GO:0016020|GO:0016021	THC2474084	Hs.533986	Hs.533986
																									0	NM_001251874	NM_001251874	chr6:74019393-74019334	GO:0016020|GO:0003723|GO:0016021	THC2496810	Hs.433062	Hs.433062
																									0		0	chr12:52606787-52607298				0
																								1296	1296	NM_005202	NM_005202	chr1:36560922-36560863	GO:0031012|GO:0016337|GO:0005581|GO:0030198|GO:0005578|GO:0005576|GO:0048593|GO:0001525|GO:0030674|GO:0050673|GO:0005604|GO:0005201	THC2492211	Hs.353001	Hs.353001
																								401014	401014	NR_033870	NR_033870	chr2:145834054-145834113		THC2614044	Hs.637731	Hs.637731
																								10376	10376	NM_006082	NM_006082	chr12:49521692-49521633	GO:0005515|GO:0005881|GO:0051258|GO:0005874|GO:0003924|GO:0000226|GO:0005525|GO:0005829|GO:0030705|GO:0005737|GO:0000166|GO:0005198|GO:0006457|GO:0005200|GO:0051084|GO:0007017|GO:0005856|GO:0044267|GO:0051301|GO:0007018	THC2529286	Hs.524390	Hs.524390
																								401251	401251	NM_001039651	NM_001039651	chr6:31732391-31732450		THC2525626	Hs.371225	Hs.371225
																									0	NR_038216	NR_038216	chr6:134825071-134825130		THC2504973	Hs.223718	Hs.223718
																									0		0	chr17:38851062-38851121				0
																								23189	23189	AL832454	AL832454	chr9:733619-733678	GO:0005737|GO:0030837	THC2608766	Hs.306764	Hs.306764
																									0	XR_132652	XR_132652	chr19:28289104-28289163		THC2525976		0
																								731275	731275	NR_029401	NR_029401	chr1:243264899-243264840		THC2508557	Hs.722350	Hs.722350
																								659	659	NM_001204	NM_001204	chr2:203431522-203431581	GO:0005515|GO:0030308|GO:0014916|GO:0060041|GO:0005886|GO:0006366|GO:0009952|GO:0046872|GO:0030425|GO:0016362|GO:0030513|GO:0005737|GO:0016324|GO:0009925|GO:0019838|GO:0000166|GO:0045906|GO:0042127|GO:0043025|GO:0005024|GO:0007178|GO:0004872|GO:0003085|GO:0009267|GO:0048010|GO:0030501|GO:0001707|GO:0048286|GO:0009986|GO:0010862|GO:0030509|GO:0005524|GO:0045669|GO:0010595|GO:0001938|GO:0005887|GO:…	THC2492313	Hs.471119	Hs.471119
																								350383	350383	NM_181790	NM_181790	chr17:72368298-72368357	GO:0005737|GO:0030054|GO:0005886|GO:0004930|GO:0004872|GO:0016021|GO:0004871	THC2603174	Hs.574368	Hs.574368
																									0	X81001	X81001	chr6:29870010-29870069			Hs.720720	Hs.720720
																								151354	151354	NM_145175	NM_145175	chr2:14775200-14775259		THC2708894	Hs.260855	Hs.260855
																									0	BX112697	BX112697	chr10:87191892-87191833		THC2630706	Hs.116129	Hs.116129
																								6182	6182	NM_002949	NM_002949	chr17:79674001-79674060	GO:0005739|GO:0005622|GO:0005515|GO:0003735|GO:0003723|GO:0005840|GO:0006390|GO:0045893|GO:0006412|GO:0005762	THC2466035	Hs.109059	Hs.109059
																								65997	65997	NM_023940	NM_023940	chr4:53732842-53732902		THC2602678	Hs.8035	Hs.8035
																								302	302	NM_001002857	NM_001002857	chr15:60639647-60639588	GO:0005515|GO:0008092|GO:0048471|GO:0005886|GO:0031340|GO:0005544|GO:0005737|GO:0030199|GO:0043209|GO:0007589|GO:0043220|GO:0042470|GO:0004859|GO:0017137|GO:0005509|GO:0051099|GO:0005546|GO:0030496|GO:0005625|GO:0005576|GO:0001525|GO:0005604|GO:0042383|GO:0043234|GO:0001501|GO:0071229|GO:0042730|GO:0005769|GO:0019897	NP1174962	Hs.511605	Hs.511605
																								53981	53981	NM_017437	NM_017437	chr14:92629708-92629767	GO:0005515|GO:0006397|GO:0008380|GO:0006369|GO:0010467|GO:0006398|GO:0006366|GO:0003723|GO:0031124|GO:0005634|GO:0006406|GO:0016787|GO:0000398|GO:0005847|GO:0005654	THC2491793	Hs.657632	Hs.657632
																								402483	402483	NR_024368	NR_024368	chr7:128295430-128295489		THC2497240	Hs.465593	Hs.465593
																								2760	2760	NM_000405	NM_000405	chr5:150649662-150649721	GO:0004563|GO:0006629|GO:0009313|GO:0019915|GO:0006689|GO:0030149|GO:0005730|GO:0019377|GO:0005764|GO:0030290|GO:0043231|GO:0005739|GO:0005737|GO:0050885|GO:0007611|GO:0050877	THC2504387	Hs.483873	Hs.483873
																								653319	653319	NM_001040715	NM_001040715	chr16:67209673-67209614		THC2585249	Hs.651201	Hs.651201
																								8548	8548	U79751	U79751	chr1:169356909-169356968	GO:0006355|GO:0003700|GO:0005794|GO:0006357|GO:0043001|GO:0005796|GO:0008283|GO:0005730|GO:0005634|GO:0015031|GO:0001558|GO:0003677|GO:0005737|GO:0007030|GO:0019899|GO:0016192|GO:0031625	THC2467276	Hs.130746	Hs.130746
																								59269	59269	NM_024503	NM_024503	chr1:41972662-41972603	GO:0005622|GO:0005737|GO:0008270|GO:0005634|GO:0045893|GO:0003677|GO:0046872	THC2628065	Hs.729693	Hs.729693
																								2519	2519	NM_032020	NM_032020	chr6:143828434-143828375	GO:0043169|GO:0005975|GO:0004560|GO:0016798|GO:0005576|GO:0006004|GO:0003824	NP1083445	Hs.17680	Hs.17680
																									0		0	chr4:138569561-138533727				0
																									0		0	chr12:9499708-9500599				0
																								30835	30835	NM_021155	NM_021155	chr19:7805407-7805348	GO:0005886|GO:0005537|GO:0019079|GO:0046872|GO:0005622|GO:0035556|GO:0046968|GO:0005737|GO:0019882|GO:0044419|GO:0042605|GO:0007159|GO:0004872|GO:0007155|GO:0007157|GO:0019062|GO:0009988|GO:0005529|GO:0046790|GO:0005576|GO:0046795|GO:0006897|GO:0016020|GO:0019048|GO:0045087|GO:0016021	THC2537914	Hs.278694	Hs.278694
																								137682	137682	NM_152416	NM_152416	chr8:96070824-96070883	GO:0005739|GO:0009058|GO:0016740	THC2607994	Hs.729144	Hs.729144
																								54849	54849	NM_017702	NM_017702	chr16:90025433-90025492	GO:0035556|GO:0008270|GO:0046872	THC2527893	Hs.62771	Hs.62771
																									0	XR_109927	XR_109927	chr2:102600262-102601083		THC2632354		0
																								1066	1066	NM_001266	NM_001266	chr16:55846905-55846846	GO:0004091|GO:0016787|GO:0005783|GO:0008152|GO:0009636|GO:0005788|GO:0047374|GO:0080030|GO:0080031|GO:0080032	THC2547060	Hs.558865	Hs.558865
																									0	NM_001164440	NM_001164440	chr5:10657671-10657730		THC2611580	Hs.26039	Hs.26039
																								647135	647135	NR_034178	NR_034178	chr1:143916135-143916194		THC2518279	Hs.632517	Hs.632517
																									0		0	chrX:149007698-149007639		THC2735090		0
																								644450	644450	BC022881	BC022881	chrUn_gl000221:61093-61034			Hs.652926	Hs.652926
																									0		0	chr1:65451128-65450881				0
																									0		0	chr4:26860301-26860360	GO:0005515|GO:0032237|GO:0032235|GO:0005886|GO:0051928|GO:0005783|GO:0005246|GO:0005509|GO:0006874|GO:0005789|GO:0016021|GO:0006811	THC2615676		0
																								138240	138240	NM_001128618	NM_001128618	chr9:74666589-74666530	GO:0016020|GO:0016021	THC2602231	Hs.371235	Hs.371235
																								153241	153241	NM_153223	NM_153223	chr5:122681225-122681166	GO:0032880|GO:0005813|GO:0005737|GO:0021987|GO:0008283|GO:0022027|GO:0032886|GO:0030953|GO:0000226|GO:0008022|GO:0005856|GO:0022008	THC2602596	Hs.483209	Hs.483209
																								6506	6506	NM_004171	NM_004171	chr11:35273148-35273089	GO:0030424|GO:0015501|GO:0005886|GO:0007632|GO:0005314|GO:0070779|GO:0005313|GO:0045202|GO:0007268|GO:0010259|GO:0021537|GO:0015813|GO:0035264|GO:0043197|GO:0043198|GO:0046326|GO:0031668|GO:0006835|GO:0030534|GO:0017153|GO:0030673|GO:0043200|GO:0015293|GO:0006811|GO:0051938|GO:0042493|GO:0009611|GO:0005624|GO:0055085|GO:0007399|GO:0042734|GO:0016021	THC2532865	Hs.502338	Hs.502338
																								338436	338436	AY166699	AY166699	chr7:155149777-155149718		THC2570675	Hs.521326	Hs.521326
																									0		0	chr3:78088020-78087961		THC2713992		0
																								6426	6426	NM_001078166	NM_001078166	chr17:56078449-56078390	GO:0008380|GO:0005515|GO:0006397|GO:0010467|GO:0006369|GO:0006366|GO:0003723|GO:0006376|GO:0031124|GO:0005634|GO:0050733|GO:0071013|GO:0001701|GO:0000395|GO:0005737|GO:0006406|GO:0016607|GO:0000166|GO:0000398|GO:0005654	THC2546862	Hs.68714	Hs.68714
																								25805	25805	NM_012342	NM_012342	chr10:28971551-28971610	GO:0008284|GO:0005886|GO:0008360|GO:0090263|GO:0010718|GO:0035413|GO:0005114|GO:0032092|GO:0005109|GO:0005737|GO:0016477|GO:0016021|GO:0045893|GO:0030512	THC2466314	Hs.533336	Hs.533336
																									0		0	chr15:58177289-58177230				0
																								23107	23107	NM_015084	NM_015084	chr5:71515856-71515797	GO:0005739|GO:0005840	THC2469341	Hs.482491	Hs.482491
																									0	NR_039983	NR_039983	chr1:140265-140206		THC2524512	Hs.722465	Hs.722465
																									0		0	chrY:15866586-15866645		THC2783530		0
																								375057	375057	NM_001003665	NM_001003665	chr1:226784622-226784681	GO:0016020|GO:0016021	THC2620035	Hs.116827	Hs.116827
																								4539	4539	AK311996	AK311996	chrM:10708-10767	GO:0022904|GO:0005739|GO:0042773|GO:0005747|GO:0016020|GO:0070469|GO:0016651|GO:0006810|GO:0006120|GO:0005743|GO:0016021|GO:0008137	THC2595339	Hs.721787	Hs.721787
																								24141	24141	NM_012261	NM_012261	chr20:9511041-9511100	GO:0016020|GO:0016021	THC2472758	Hs.22920	Hs.22920
																								4778	4778	NM_006163	NM_006163	chr12:54686038-54685979	GO:0003700|GO:0006357|GO:0050699|GO:0008015|GO:0003713|GO:0005730|GO:0007267|GO:0005634|GO:0007275|GO:0006337|GO:0030502|GO:0015629|GO:0006351|GO:0043565|GO:0007599|GO:0005737|GO:0047485|GO:0007596|GO:0016605|GO:0046983|GO:0005654|GO:0045893	THC2602034	Hs.75643	Hs.75643
																								23049	23049	NM_015092	NM_015092	chr16:18907434-18907375	GO:0005515|GO:0016070|GO:0016071|GO:0006950|GO:0005634|GO:0005524|GO:0046872|GO:0005829|GO:0046854|GO:0005737|GO:0046777|GO:0004672|GO:0006281|GO:0006406|GO:0018105|GO:0000166|GO:0000184|GO:0004674	THC2507032	Hs.460179	Hs.460179
																									0	XR_108949	XR_108949	chr9:131425559-131425500		THC2714238		0
																								647070	647070	AK001442	AK001442	chr1:182806677-182806618			Hs.191518	Hs.191518
																								4185	4185	NM_002390	NM_002390	chr17:42857869-42857928	GO:0005178|GO:0005886|GO:0007229|GO:0006508|GO:0008270|GO:0016021|GO:0004222|GO:0008237	THC2477011	Hs.6088	Hs.6088
																								51295	51295	NM_016581	NM_016581	chr19:11616951-11616892	GO:0051341|GO:0005515|GO:0005667|GO:0001707|GO:0003700|GO:0006357|GO:0005730|GO:0005634|GO:0030509|GO:0006351|GO:0005739|GO:0005737|GO:0045087|GO:0016651|GO:0004871	THC2603480	Hs.515146	Hs.515146
																								3090	3090	NM_006497	NM_006497	chr17:1962633-1962692	GO:0005515|GO:0006355|GO:0003700|GO:0008630|GO:0042826|GO:0030178|GO:0005634|GO:0007275|GO:0000122|GO:0003677|GO:0046872|GO:0043565|GO:0005622|GO:0043517|GO:0008270|GO:0000785	THC2652139	Hs.72956	Hs.72956
																								1468	1468	NM_012140	NM_012140	chr17:79687525-79687584	GO:0005515|GO:0005310|GO:0005975|GO:0005730|GO:0005743|GO:0006094|GO:0015114|GO:0005634|GO:0005739|GO:0015141|GO:0015297|GO:0016020|GO:0015116|GO:0015117|GO:0006810|GO:0006006|GO:0006835|GO:0016021|GO:0015140|GO:0006839	THC2489125	Hs.548187	Hs.548187
																									0	NR_036513	NR_036513	chr12:111375189-111375248		THC2471096		0
																								28984	28984	NM_014059	NM_014059	chr13:42042937-42044635	GO:0007049|GO:0005737|GO:0005815|GO:0005730|GO:0005634|GO:0000079|GO:0005856	NP209724	Hs.507866	Hs.507866
																								339977	339977	NM_001024611	NM_001024611	chr4:52859950-52859891	GO:0016020|GO:0016021	THC2480990	Hs.661450	Hs.661450
																									0		0	chr3:018581517-018581576				0
																								820	820	NM_004345	NM_004345	chr3:48266856-48266915	GO:0050829|GO:0051873|GO:0050830|GO:0042581|GO:0005576|GO:0044130|GO:0044140|GO:0042742	THC2473094	Hs.51120	Hs.51120
																								10580	10580	NM_001034954	NM_001034954	chr10:97072614-97072555	GO:0005515|GO:0008092|GO:0008286|GO:0030054|GO:0005886|GO:0005158|GO:0043149|GO:0005634|GO:0005829|GO:0046889|GO:0005915|GO:0005737|GO:0005913|GO:0006936|GO:0015758|GO:0048041|GO:0046326|GO:0005899|GO:0006810|GO:0005856|GO:0005813|GO:0001725|GO:0032869|GO:0045725|GO:0005730|GO:0003779|GO:0007160|GO:0005070|GO:0045121|GO:0005924|GO:0005925|GO:0090004	THC2498583	Hs.730608	Hs.730608
																									0	BC051298	BC051298	chr10:48200350-48200409		THC2545864	Hs.463017	Hs.463017
																								5468	5468	NM_138711	NM_138711	chr3:12434128-12434187	GO:0051974|GO:0005515|GO:0010467|GO:0014070|GO:0030308|GO:0043627|GO:0003700|GO:0050544|GO:0044212|GO:0033189|GO:0009409|GO:0003707|GO:0007507|GO:0042953|GO:0004879|GO:0032869|GO:0010745|GO:0046321|GO:0000122|GO:0001890|GO:0002674|GO:0019216|GO:0055098|GO:0045165|GO:0050872|GO:0045087|GO:0045600|GO:0008270|GO:0005654|GO:0045893|GO:0015909|GO:0019899|GO:0045892|GO:0006629|GO:0034339|GO:0008285|GO:…	THC2708492	Hs.162646	Hs.162646
																								155038	155038	NM_175571	NM_175571	chr7:150175990-150176049	GO:0005739|GO:0005737|GO:0005794|GO:0000166|GO:0005783|GO:0005730|GO:0005634|GO:0005525	THC2707774	Hs.647121	Hs.647121
																									0		0	chr17:49025060-49025119				0
																								378938	378938	NR_002819	NR_002819	chr11:65272873-65272932		THC2590215	Hs.621695	Hs.621695
																									0	XR_108720	XR_108720	chr7:154399-154458		THC2627690	Hs.557780	Hs.557780
																								6004	6004	NM_002928	NM_002928	chr1:182571177-182571118	GO:0043547|GO:0005516|GO:0005737|GO:0008277|GO:0005886|GO:0005624|GO:0045121|GO:0009968|GO:0004871|GO:0007601|GO:0005096	THC2764428	Hs.413297	Hs.413297
																								1803	1803	NM_001935	NM_001935	chr2:162849045-162848986	GO:0005515|GO:0008284|GO:0030054|GO:0004252|GO:0005886|GO:0005783|GO:0031295|GO:0005518|GO:0030139|GO:0002020|GO:0051234|GO:0042803|GO:0010716|GO:0046581|GO:0016324|GO:0071438|GO:0006508|GO:0004872|GO:0007155|GO:0042277|GO:0001666|GO:0005794|GO:0031258|GO:0002709|GO:0009986|GO:0005102|GO:0005624|GO:0033632|GO:0005625|GO:0005576|GO:0030027|GO:0042110|GO:0043542|GO:0004177|GO:0008236|GO:0045121|GO:…	THC2468254	Hs.368912	Hs.368912
																								901	901	NM_004354	NM_004354	chr4:78082710-78082859	GO:0007067|GO:0007049|GO:0005737|GO:0000075|GO:0051301	NP082339	Hs.13291	Hs.13291
																									0		0	chr3:128719910-128719477				0
																								283953	283953	NM_001146336	NM_001146336	chr16:8619559-8619500	GO:0005886|GO:0016021	THC2659826	Hs.150849	Hs.150849
																								26069	26069	AL050097	AL050097	chr3:196858864-196858805			Hs.667735	Hs.667735
																								760	760	NM_000067	NM_000067	chr8:86393210-86393269	GO:0030424|GO:0043627|GO:0010043|GO:0005615|GO:0046872|GO:0005829|GO:0016323|GO:0005737|GO:0045780|GO:0042475|GO:0006730|GO:0009268|GO:0010033|GO:0001822|GO:0006950|GO:0032849|GO:0045177|GO:0045672|GO:0004089|GO:0015670|GO:0016829|GO:0046903|GO:0005902|GO:0008270|GO:0002009	THC2468878	Hs.155097	Hs.155097
																								11201	11201	NM_007195	NM_007195	chr18:51820933-51820992	GO:0006260|GO:0005622|GO:0005515|GO:0003684|GO:0006281|GO:0003887|GO:0016779|GO:0005654|GO:0005634|GO:0046872|GO:0016740|GO:0043231	THC2603563	Hs.438533	Hs.438533
																								613266	613266	BC043571	BC043571	chr20:15873038-15872979		THC2480926	Hs.309149	Hs.309149
																									0	XM_003403527	XM_003403527	chr12:58212185-58212126		THC2481561		0
																								644727	644727	AK095971	AK095971	chr8:53628310-53628369		THC2616543	Hs.196102	Hs.196102
																									0	XR_132651	XR_132651	chr19:28288861-28288920		THC2516977		0
																								1990	1990	NM_001971	NM_001971	chr12:51722307-51722248	GO:0004252|GO:0005576|GO:0061113|GO:0000122|GO:0009791|GO:0046872|GO:0006954|GO:0035264|GO:0042127|GO:0045944|GO:0031017|GO:0006508|GO:0008233|GO:0045595|GO:0016055	THC2484072	Hs.348395	Hs.348395
																								145864	145864	NM_178232	NM_178232	chr15:89420640-89420581	GO:0005540|GO:0005488|GO:0005578|GO:0005576|GO:0007155	NP414353	Hs.447530	Hs.447530
																								80820	80820	NM_030636	NM_030636	chr7:36340858-36340917	GO:0006281|GO:0003677	THC2467715	Hs.487994	Hs.487994
																								79618	79618		0	chr8:28910462-28910521	GO:0043565|GO:0005737|GO:0003700|GO:0005634|GO:0045893|GO:0045892	THC2609820		0
																								5617	5617	NM_000948	NM_000948	chr6:22287617-22287558	GO:0007565|GO:0005148|GO:0007595|GO:0005179|GO:0008283|GO:0040014|GO:0005576|GO:0007166|GO:0046427|GO:0005829	THC2470077	Hs.1905	Hs.1905
																								9722	9722	NM_014697	NM_014697	chr1:162337975-162338034	GO:0050998|GO:0045428|GO:0050999|GO:0042981|GO:0030165	NP1134786	Hs.655000	Hs.655000
																								122402	122402	NM_153046	NM_153046	chr14:104518565-104518624	GO:0008026|GO:0004386|GO:0005634|GO:0007275|GO:0031047|GO:0007283|GO:0003676|GO:0005524|GO:0030154|GO:0009566|GO:0005737|GO:0000166|GO:0016787|GO:0034587|GO:0071547|GO:0043046|GO:0007140	THC2601200	Hs.21454	Hs.21454
																								284417	284417	NM_001085488	NM_001085488	chr19:55828289-55828230	GO:0016020|GO:0016021	THC2658152	Hs.382625	Hs.382625
																								55789	55789	NM_018369	NM_018369	chr5:59893300-59893241	GO:0051056|GO:0007264|GO:0005829|GO:0005096	THC2464879	Hs.482233	Hs.482233
																									0		0	chr1:039508451-039508510		THC2785820		0
																								5935	5935	NM_006743	NM_006743	chrX:48436055-48436114	GO:0006396|GO:0003723|GO:0009409|GO:0015934|GO:0005634|GO:0045727|GO:0042995|GO:0006417|GO:0030425|GO:0005737|GO:0000166|GO:0035196|GO:0043023	THC2573415	Hs.301404	Hs.301404
																								51129	51129	NM_139314	NM_139314	chr19:8439197-8439256	GO:0004857|GO:0005515|GO:0001666|GO:0043066|GO:0005102|GO:0005578|GO:0070328|GO:0005576|GO:0007275|GO:0005615|GO:0043086|GO:0045766|GO:0030154|GO:0051005|GO:0007165|GO:0051260|GO:0044255	THC2466722	Hs.9613	Hs.9613
																									0	CR738035	CR738035	chr20:55155289-55155348			Hs.640521	Hs.640521
																									0		0	chr1:4194086-4194145				0
																								833	833	NM_001014437	NM_001014437	chr11:3039103-3038483	GO:0005515|GO:0010467|GO:0000049|GO:0004817|GO:0016874|GO:0005524|GO:0042803|GO:0046872|GO:0005829|GO:0006418|GO:0006423|GO:0005737|GO:0000166	THC2669525	Hs.274873	Hs.274873
																								731424	731424	BC016366	BC016366	chr4:185776697-185776638			Hs.547045	Hs.547045
																								343641	343641	NM_198994	NM_198994	chr20:2411583-2411642	GO:0008219|GO:0018149|GO:0016746|GO:0003810|GO:0046872	THC2485651	Hs.452039	Hs.452039
																									0		0	chr11:72239291-72239232				0
																								7099	7099	NM_138554	NM_138554	chr9:120479236-120479295	GO:0005515|GO:0032755|GO:0016064|GO:0032715|GO:0007249|GO:0032757|GO:0005622|GO:0002756|GO:0002758|GO:0002755|GO:0010572|GO:0032496|GO:0032497|GO:0043123|GO:0006979|GO:0031663|GO:0032689|GO:0042742|GO:0032729|GO:0032868|GO:0032728|GO:0034130|GO:0032760|GO:0034134|GO:0032727|GO:0042535|GO:0009636|GO:0032720|GO:0032722|GO:0002224|GO:0042116|GO:0005887|GO:0043388|GO:0032570|GO:0016046|GO:0009897|GO:…	THC2629156	Hs.174312	Hs.174312
																									0	NR_026759	NR_026759	chr9:42469641-42469700		THC2477251	Hs.584289	Hs.584289
																								64376	64376	NM_022466	NM_022466	chr10:124753412-124753353	GO:0005622|GO:0006355|GO:0008270|GO:0005634|GO:0003677|GO:0046872	THC2630001	Hs.501289	Hs.501289
																									0	NR_040097	NR_040097	chr2:98088832-98088774		THC2564326	Hs.729484	Hs.729484
																								4036	4036	NM_004525	NM_004525	chr2:169983828-169983769	GO:0020028|GO:0005515|GO:0006629|GO:0017124|GO:0005886|GO:0010165|GO:0005783|GO:0008283|GO:0031100|GO:0033280|GO:0030139|GO:0031526|GO:0005764|GO:0005615|GO:0045056|GO:0030492|GO:0005737|GO:0016324|GO:0016197|GO:0004872|GO:0032526|GO:0042954|GO:0008202|GO:0005794|GO:0042359|GO:0042493|GO:0005509|GO:0007568|GO:0005624|GO:0006898|GO:0006897|GO:0046879|GO:0005905|GO:0006766|GO:0006486|GO:0030900|GO:…	THC2634473	Hs.657729	Hs.657729
																								29904	29904	NM_013302	NM_013302	chr16:22299977-22300036	GO:0008286|GO:0005516|GO:0005509|GO:0005524|GO:0005829|GO:0006414|GO:0005737|GO:0046777|GO:0004672|GO:0000166|GO:0004674|GO:0004686|GO:0006468|GO:0008135	THC2537294	Hs.498892	Hs.498892
																								7280	7280	NM_001069	NM_001069	chr6:3154094-3154035	GO:0005515|GO:0042277|GO:0051258|GO:0005874|GO:0003924|GO:0005525|GO:0005737|GO:0007067|GO:0000166|GO:0005198|GO:0006457|GO:0030182|GO:0051084|GO:0005856|GO:0044267|GO:0007018	THC2495718	Hs.654543	Hs.654543
																									0	NR_026973	NR_026973	chr6:29716817-29716758		THC2500836		0
																									0	BC039333	BC039333	chr7:23234444-23234503		THC2492697	Hs.408241	Hs.408241
																								10135	10135	AK023341	AK023341	chr7:105900620-105900561	GO:0008286|GO:0047280|GO:0008284|GO:0016757|GO:0019674|GO:0007267|GO:0006767|GO:0019363|GO:0006769|GO:0005125|GO:0005829|GO:0004516|GO:0007165|GO:0005737|GO:0006766|GO:0004514|GO:0009435|GO:0051770|GO:0060612	THC2516674		0
																								9378	9378	NM_004801	NM_004801	chr2:50692671-50692612	GO:0005515|GO:0023041|GO:0090129|GO:0030054|GO:0005886|GO:2000311|GO:2000310|GO:0045202|GO:0007268|GO:0030139|GO:0046872|GO:0045184|GO:0016339|GO:0007411|GO:0050885|GO:0004872|GO:0030534|GO:0007625|GO:0007612|GO:0007155|GO:0050839|GO:0097091|GO:0007157|GO:0007158|GO:2000463|GO:0009986|GO:0060134|GO:0051968|GO:0005102|GO:0033130|GO:0001525|GO:0044295|GO:0071625|GO:0042734|GO:0060325|GO:0005887|GO:…	THC2616912	Hs.637685	Hs.637685
																								4358	4358	AF088036	AF088036	chr2:27534422-27534363	GO:0005739|GO:0003674|GO:0048839|GO:0016020|GO:0034614|GO:0005743|GO:0042592|GO:2000377|GO:0016021|GO:0032836|GO:0005779	THC2575465	Hs.75659	Hs.75659
																								440766	440766	AK129842	AK129842	chr20:48801277-48801218		THC2603952	Hs.651819	Hs.651819
																								5979	5979	NM_020975	NM_020975	chr10:43625254-43625313	GO:0005515|GO:0001657|GO:0071300|GO:0042551|GO:0001755|GO:0005509|GO:0001838|GO:0005524|GO:0048484|GO:0007399|GO:0007165|GO:0016020|GO:0000166|GO:0000165|GO:0010976|GO:0007497|GO:0004872|GO:0006468|GO:0016021|GO:0004713|GO:0072300|GO:0045893|GO:0004714|GO:0007156	THC2478511	Hs.350321	Hs.350321
																								22921	22921	NM_012228	NM_012228	chr10:23410806-23410865	GO:0005739|GO:0006355|GO:0008113|GO:0003700|GO:0030091|GO:0016491|GO:0008270|GO:0000318|GO:0046872	THC2637273	Hs.461420	Hs.461420
																								26863	26863	NR_004400	NR_004400	chr14:35016024-35016083		THC2542861	Hs.623806	Hs.623806
																									0	NR_037806	NR_037806	chr1:11907520-11907579		THC2530298		0
																									0	NM_004667	NM_004667	chr15:28502341-28502282	GO:0005515|GO:0004842|GO:0016567|GO:0016881|GO:0016874|GO:0005743|GO:0005634|GO:0007283|GO:0006886|GO:0046872|GO:0005085|GO:0005622|GO:0005737|GO:0006281|GO:0042787|GO:0008270|GO:0006464|GO:0020037	THC2559992	Hs.434890	Hs.434890
																								5816	5816	NM_002854	NM_002854	chr22:37209739-37196953	GO:0030424|GO:0005737|GO:0005509	THC2464797	Hs.295449	Hs.295449
																									0	BC065722	BC065722	chr10:48948367-48948308		THC2480131		0
																								3988	3988	NM_000235	NM_000235	chr10:90973457-90973398	GO:0016042|GO:0006629|GO:0016787|GO:0006631|GO:0016125|GO:0005764|GO:0016298|GO:0004771	THC2490569	Hs.643030	Hs.643030
																									0		0	chr3:162967114-162967055				0
																									0	NM_014695	NM_014695	chr17:16638051-16638110		THC2478811	Hs.721149	Hs.721149
																								100133790	100133790	AF007191	AF007191			THC2786166	Hs.703062	Hs.703062
																								3249	3249	NM_182983	NM_182983	chr19:35556490-35556549	GO:0005737|GO:0005886|GO:0004252|GO:0005887|GO:0006508|GO:0008236|GO:0008233|GO:0070008|GO:0005044	NP1178121	Hs.182385	Hs.182385
																								3075	3075	NM_000186	NM_000186	chr1:196716550-196716609	GO:0006957|GO:0006956|GO:0005576|GO:0005615	THC2469545	Hs.363396	Hs.363396
																									0		0	chr1:89889998-89891735				0
																									0		0	chr3:196420051-196420110				0
																								257218	257218	NM_173082	NM_173082	chr6:146266660-146266601	GO:0006281|GO:0016787|GO:0000166|GO:0016874|GO:0006334|GO:0004386|GO:0008270|GO:0005634|GO:0000786|GO:0005524|GO:0003677|GO:0046872	THC2605641	Hs.723297	Hs.723297
																								9536	9536	NM_004878	NM_004878	chr9:132501569-132501510	GO:0005792|GO:0006693|GO:0008285|GO:0005624|GO:0007165|GO:0050220|GO:0005737|GO:0043295|GO:0001516|GO:0016020|GO:0005641|GO:0006633|GO:0016021|GO:0016853	THC2533806	Hs.146688	Hs.146688
																									0		0	chr1:41849198-41849257		THC2721142		0
																								56172	56172	NM_054027	NM_054027	chr5:14705088-14705029	GO:0030500|GO:0001501|GO:0005886|GO:0005887|GO:0019867|GO:0006810|GO:0007626|GO:0005315|GO:0016021|GO:0030504|GO:0030505	THC2567807	Hs.156727	Hs.156727
																								5196	5196	NM_002619	NM_002619	chr4:74846974-74846915	GO:0008009|GO:0043066|GO:0032760|GO:0030595|GO:0010744|GO:0019221|GO:0030168|GO:0005576|GO:0045651|GO:0005615|GO:0010628|GO:0045653|GO:0006955|GO:0006935|GO:0007596|GO:0045918|GO:0045347|GO:0002576|GO:0016525|GO:0031093|GO:0008201	THC2476220	Hs.81564	Hs.81564
																								259291	259291	NM_176886	NM_176886		GO:0050909|GO:0016020|GO:0004930|GO:0004872|GO:0016021|GO:0004871|GO:0050896	THC2603661	Hs.287378	Hs.287378
																								84952	84952	NM_032866	NM_032866	chr15:57842847-57842906	GO:0003774|GO:0030054|GO:0016459|GO:0005923	THC2601848	Hs.148989	Hs.148989
																									0	NR_033981	NR_033981	chr1:90097665-90097606		THC2664931		0
																								905	905	NM_058241	NM_058241	chr2:135713652-135713711	GO:0010467|GO:0007049|GO:0006368|GO:0006355|GO:0019901|GO:0006366|GO:0044419|GO:0016032|GO:0005654|GO:0005634|GO:0000079|GO:0051301	THC2631629	Hs.591241	Hs.591241
																									0	NR_038889	NR_038889	chr7:30589618-30589559		THC2492029	Hs.561708	Hs.561708
																									0	XR_109242	XR_109242	chr16:2204862-2204803		THC2698032	Hs.369728	Hs.369728
																								100131346	100131346	AK127606	AK127606	chr22:51093987-51093928		THC2487360	Hs.640125	Hs.640125
																								79774	79774	NM_024719	NM_024719	chr13:113999217-113980387	GO:0005622|GO:0005097|GO:0005096	THC2602363	Hs.170904	Hs.170904
																								8566	8566	NM_003681	NM_003681	chr21:45181808-45181867	GO:0042823|GO:0000287|GO:0008283|GO:0042816|GO:0005730|GO:0006767|GO:0008478|GO:0005634|GO:0030955|GO:0031402|GO:0031403|GO:0005524|GO:0042803|GO:0005829|GO:0005737|GO:0000166|GO:0006766|GO:0030170|GO:0008270|GO:0009443|GO:0016740	THC2492052	Hs.284491	Hs.284491
																								200909	200909	NM_001145143	NM_001145143	chr3:183757097-183757156	GO:0005232|GO:0005230|GO:0034220|GO:0005886|GO:0004872|GO:0016021|GO:0055085|GO:0005216	NP1214653	Hs.448004	Hs.448004
																								5526	5526	NM_006244	NM_006244	chr11:64701663-64701722	GO:0005515|GO:0010469|GO:0008601|GO:0050730|GO:0000159|GO:0070317|GO:0071158|GO:0051388|GO:0005829|GO:0007165|GO:0031952|GO:0005737|GO:0051091|GO:0031334|GO:0071363|GO:0010976	THC2489038	Hs.75199	Hs.75199
																									0	AF212044	AF212044	chrM:11083-11142	GO:0001666|GO:0070469|GO:0007568|GO:0005743|GO:0021549|GO:0009790|GO:0022904|GO:0005739|GO:0042773|GO:0005747|GO:0016020|GO:0006120|GO:0006810|GO:0016491|GO:0016021|GO:0008137	THC2584063	Hs.264208	Hs.264208
																								51491	51491	NM_016391	NM_016391	chr5:175811304-175811245	GO:0005730|GO:0005634|GO:0043231	THC2648174	Hs.696283	Hs.696283
																								23177	23177	BX648774	BX648774	chr2:65302195-65302254	GO:0051297|GO:0005813|GO:0005737|GO:0005856	THC2520824	Hs.709257	Hs.709257
																								144132	144132	NM_144666	NM_144666	chr11:6593108-6593167	GO:0030286|GO:0003777|GO:0007018	THC2629994	Hs.720080	Hs.720080
																								3627	3627	NM_001565	NM_001565	chr4:76942993-76942934	GO:0008284|GO:0009306|GO:0008603|GO:0008015|GO:0010996|GO:0009409|GO:0007267|GO:0033280|GO:0005615|GO:0034605|GO:0051607|GO:0006955|GO:0006954|GO:0006935|GO:0032496|GO:0010332|GO:0008009|GO:0030335|GO:0005102|GO:0005576|GO:0002690|GO:0007165|GO:0007517|GO:0016525|GO:0007166|GO:0009897	THC2470607	Hs.632586	Hs.632586
																								8613	8613	NM_003713	NM_003713	chr1:56960899-56960840	GO:0006629|GO:0005515|GO:0005886|GO:0030111|GO:0050731|GO:0051091|GO:0042577|GO:0005912|GO:0004721|GO:0006665|GO:0008354|GO:0005794|GO:0001568|GO:0044329|GO:0050821|GO:0008195|GO:0044328|GO:0001702|GO:0034109|GO:0005178|GO:0016020|GO:0016787|GO:0044330|GO:0005789|GO:0001933|GO:0016021|GO:0006644	THC2585233	Hs.405156	Hs.405156
																									0		0	chr20:54717546-54717487				0
																								27430	27430	NM_182796	NM_182796	chr5:162939135-162939194	GO:0005515|GO:0006805|GO:0005634|GO:0008831|GO:0032259|GO:0005829|GO:0045226|GO:0005622|GO:0005739|GO:0000166|GO:0048270|GO:0006556|GO:0048269	NP1471012	Hs.54642	Hs.54642
																								219957	219957	NM_001005283	NM_001005283	chr11:57958830-57958889	GO:0004984|GO:0005886|GO:0004930|GO:0004872|GO:0016021|GO:0004871|GO:0050896	NP1461790	Hs.553643	Hs.553643
																									0	XR_112441	XR_112441	chr2:223185982-223186241		THC2707941		0
																								399844	399844	NR_028324	NR_028324	chr19:197296-197237		THC2524411	Hs.531193	Hs.531193
																								79370	79370	NM_138722	NM_138722	chr12:12240295-12243746	GO:0005515|GO:0005737|GO:0019901|GO:0016020|GO:0043229|GO:0006915|GO:0042981|GO:0012505|GO:0005829	NP518525	Hs.210343	Hs.210343
																								57153	57153	NM_020428	NM_020428	chr19:10754558-10754617	GO:0007165|GO:0015220|GO:0005886|GO:0015871|GO:0016021|GO:0004871|GO:0043123|GO:0055085	THC2545644	Hs.534560	Hs.534560
																								146956	146956	NM_152463	NM_152463	chr17:48458627-48458686	GO:0005515|GO:0006281|GO:0004519|GO:0016787|GO:0005730|GO:0006310|GO:0005634|GO:0003677|GO:0046872	THC2472340	Hs.514330	Hs.514330
																									0		0	chr4:132712479-132712538		THC2701506		0
																									0	NR_026656	NR_026656	chr12:54525888-54525947		THC2606672	Hs.19193	Hs.19193
																								6775	6775	NM_003151	NM_003151	chr2:192011440-192011381	GO:0043565|GO:0006355|GO:0005737|GO:0003700|GO:0008283|GO:0019221|GO:0005509|GO:0005730|GO:0006468|GO:0005634|GO:0004871|GO:0007259	THC2501921	Hs.80642	Hs.80642
																								25859	25859	NR_024617	NR_024617	chr5:59843117-59843176		THC2518198	Hs.146312	Hs.146312
																								9720	9720	NM_014695	NM_014695	chr17:16608610-16608669		NP1474726	Hs.721149	Hs.721149
																								100128651	100128651	AK127243	AK127243	chr4:5902562-5902503			Hs.536770	Hs.536770
																								4085	4085	NM_002358	NM_002358	chr4:120981405-120981346	GO:0005515|GO:0000236|GO:0007094|GO:0007093|GO:0048471|GO:0005634|GO:0090267|GO:0031145|GO:0042803|GO:0005829|GO:0005737|GO:0005643|GO:0000087|GO:0005856|GO:0043066|GO:0005694|GO:0042177|GO:0060564|GO:0051436|GO:0051439|GO:0000922|GO:0000070|GO:0007067|GO:0000777|GO:0000776|GO:0000075|GO:0000278|GO:0051301	THC2484290	Hs.591697	Hs.591697
																								9103	9103	NM_201563	NM_201563	chr1:161561128-161561187	GO:0005515|GO:0006955|GO:0005737|GO:0005886|GO:0019864|GO:0004872|GO:0016021|GO:0004888	NP1401783	Hs.713617	Hs.713617
																								861	861	NM_001001890	NM_001001890	chr21:36171660-36171601	GO:0005515|GO:0030097|GO:0003700|GO:0046982|GO:0005509|GO:0005730|GO:0005634|GO:0003677|GO:0005524|GO:0045766|GO:0042803|GO:0043231|GO:0045944|GO:0030854|GO:0048935|GO:0030099|GO:0030853|GO:0045893|GO:0008134	THC2493503	Hs.149261	Hs.149261
																								3115	3115	NM_002121	NM_002121	chr6:33052784-33052843	GO:0050852|GO:0005794|GO:0005886|GO:0005783|GO:0002504|GO:0031295|GO:0019221|GO:0042613|GO:0005765|GO:0006955|GO:0016020|GO:0019882|GO:0005789|GO:0016021|GO:0010008|GO:0060333|GO:0005768	THC2575044	Hs.485130	Hs.485130
																								54210	54210	NM_018643	NM_018643	chr6:41243592-41243533	GO:0035556|GO:0005622|GO:0005886|GO:0007596|GO:0006959|GO:0005576|GO:0004872|GO:0016021|GO:0050900	THC2690244	Hs.283022	Hs.283022
																								84335	84335	AK074097	AK074097	chr19:50381487-50381428	GO:0005515|GO:0048011|GO:0032007|GO:0045884|GO:0048015|GO:0005625|GO:0005634|GO:0005829|GO:0044445|GO:0005737|GO:0045792|GO:0031931|GO:0008543|GO:0006469|GO:0043526	THC2514397	Hs.628396	Hs.628396
																									0	AY927633	AY927633	chr7:81205823-81205764			Hs.571267	Hs.571267
																									0		0	chr1:159749037-159748339				0
																								55214	55214	NM_018192	NM_018192	chr3:189674703-189674644	GO:0005794|GO:0008285|GO:0031418|GO:0005506|GO:0005783|GO:0019511|GO:0046872|GO:0005604|GO:0005488|GO:0019797|GO:0016706|GO:0032963|GO:0016702	THC2462379	Hs.374191	Hs.374191
																								65264	65264	NM_023079	NM_023079	chr17:47004420-47004479	GO:0005737|GO:0004842|GO:0016881|GO:0000166|GO:0016874|GO:0005730|GO:0006915|GO:0005634|GO:0005524	THC2572579	Hs.514297	Hs.514297
																								395	395	NM_006125	NM_006125	chrX:11196255-11187781	GO:0051056|GO:0017124|GO:0007264|GO:0005884|GO:0010518|GO:0007202|GO:0007266|GO:0015629|GO:0043087|GO:0005100|GO:0051895|GO:0005829|GO:0051497|GO:0005622|GO:0007165|GO:0005737|GO:0016004|GO:0043274|GO:0032321|GO:0005070|GO:0030041|GO:0007015|GO:0005096	NP207043	Hs.435291	Hs.435291
																									0		0	chr4:111288192-111288251				0
																									0		0	chr15:42930560-42930619				0
																									0		0	chr12:050344800-050344741				0
																								79664	79664	NM_024611	NM_024611	chr15:60712848-60712789	GO:0005634	THC2713435	Hs.200943	Hs.200943
																								6303	6303	AK310078	AK310078	chrX:23802269-23802328	GO:0005515|GO:0016746|GO:0005625|GO:0001525|GO:0005829|GO:0005622|GO:0034641|GO:0005737|GO:0006596|GO:0042127|GO:0019809|GO:0006595|GO:0008152|GO:0004145	THC2523522	Hs.28491	Hs.28491
																								8994	8994	NM_014240	NM_014240	chr3:45722696-45722755	GO:0005515|GO:0006355|GO:0033962|GO:0008360|GO:0005634|GO:0007275|GO:0046872|GO:0016442|GO:0007165|GO:0005737|GO:0016477|GO:0000932|GO:0035195|GO:0007010|GO:0008270|GO:0045892	THC2604127	Hs.193370	Hs.193370
																								216	216	NM_000689	NM_000689	chr9:75516195-75516136	GO:0005099|GO:0005737|GO:0006805|GO:0032320|GO:0001758|GO:0006069|GO:0016491|GO:0006081|GO:0004029|GO:0005497|GO:0005829	THC2507100	Hs.76392	Hs.76392
																								8514	8514	NM_003636	NM_003636	chr1:6158564-6158623	GO:0005737|GO:0005244|GO:0005886|GO:0044224|GO:0005249|GO:0015459|GO:0007268|GO:0016021|GO:0055085|GO:0006813|GO:0006811	THC2620043	Hs.440497	Hs.440497
																									0		0	chr11:057344201-057344142				0
																								23529	23529	NM_013246	NM_013246	chr11:67132122-67132063	GO:0005515|GO:0043066|GO:0008284|GO:0048295|GO:0046982|GO:0030890|GO:0042517|GO:0019221|GO:0005102|GO:0005576|GO:0005125|GO:0005615|GO:0007259|GO:0005127|GO:0043524|GO:0048711|GO:0002639|GO:0030183|GO:0008083|GO:0007166	THC2472148	Hs.502977	Hs.502977
																								153572	153572	NM_033267	NM_033267	chr5:2746939-2746880	GO:0043565|GO:0001656|GO:0003700|GO:0072272|GO:0005634|GO:0072086	THC2464134	Hs.282089	Hs.282089
																								6941	6941	NM_007109	NM_007109	chr6:31131799-31131858	GO:0003700|GO:0006357|GO:0008283|GO:0008270|GO:0005634|GO:0046872	THC2461635	Hs.584807	Hs.584807
																								11035	11035	NM_006871	NM_006871	chr14:24808442-24808383	GO:0005515|GO:0008624|GO:0005886|GO:0003713|GO:0007249|GO:0005524|GO:0005622|GO:0005739|GO:0007165|GO:0004704|GO:0005737|GO:0004672|GO:0000166|GO:0004674|GO:0006468|GO:0006464	NP1395164	Hs.268551	Hs.268551
																								892	892	BC026272	BC026272	chr6:100005205-100005146	GO:0005515|GO:0010467|GO:0006355|GO:0019901|GO:0016591|GO:0005654|GO:0005634|GO:0000079	THC2618273	Hs.430646	Hs.430646
																									0		0	chr12:127216906-127216847				0
																									0	XR_132746	XR_132746	chr6:144282303-144282362				0
																								338675	338675	NM_001002925	NM_001002925	chr11:56409501-56409442	GO:0004984|GO:0005886|GO:0004930|GO:0004872|GO:0016021|GO:0004871|GO:0050896	THC2755479	Hs.449692	Hs.449692
																								716	716	NM_001734	NM_001734	chr12:7178093-7178152	GO:0006956|GO:0004252|GO:0045087|GO:0006958|GO:0005509|GO:0006508|GO:0010001|GO:0008233|GO:0005576|GO:0051591	THC2553139	Hs.458355	Hs.458355
																								554279	554279	NR_040064	NR_040064	chr1:200311970-200311911	GO:0016020|GO:0016021	THC2605248	Hs.434694	Hs.434694
																								9124	9124	NM_020992	NM_020992	chr10:97007103-97007044	GO:0005667|GO:0001666|GO:0006355|GO:0005737|GO:0003713|GO:0008270|GO:0005856|GO:0006979|GO:0046872	NP1206865	Hs.368525	Hs.368525
																								51477	51477	NM_016368	NM_016368	chr19:18545827-18545768	GO:0005737|GO:0006021|GO:0004512|GO:0000166|GO:0008654|GO:0016853	THC2526881	Hs.405873	Hs.405873
																								92922	92922	NM_033212	NM_033212	chr16:57546437-57546378		THC2474224	Hs.644611	Hs.644611
																								6752	6752	NM_001050	NM_001050	chr17:71166803-71166862	GO:0005515|GO:0008285|GO:0005886|GO:0007267|GO:0007283|GO:0007193|GO:0004994|GO:0006937|GO:0005737|GO:0042594|GO:0007218|GO:0071392|GO:0004872|GO:0004871|GO:0004930|GO:0007584|GO:0007586|GO:0005624|GO:0021549|GO:0030165|GO:0030432|GO:0071385|GO:0007187|GO:0005887|GO:0030900	THC2470588	Hs.514451	Hs.514451
																									0		0	chr14:38073536-38075903				0
																									0	NR_003708	NR_003708	chr9:119943406-119943347			Hs.693445	Hs.693445
																								9507	9507	BC030812	BC030812	chr1:161165982-161165923	GO:0005515|GO:0001501|GO:0006508|GO:0005578|GO:0008270|GO:0008233|GO:0005576|GO:0004222|GO:0002020|GO:0005615|GO:0046872|GO:0008237	NP482437		0
																								56666	56666	NM_052839	NM_052839	chr22:50617648-50617707	GO:0030054|GO:0046982|GO:0005886|GO:0007268|GO:0005921|GO:0055077|GO:0016021|GO:0034214|GO:0005216|GO:0006811	THC2490737	Hs.440092	Hs.440092
																								100190986	100190986	NR_024456	NR_024456	chr16:21876568-21876509		THC2559900	Hs.648439	Hs.648439
																									0	XR_108981	XR_108981	chr9:97637494-97637553		THC2606759	Hs.655466	Hs.655466
																									0	M78233	M78233	chr4:9497145-9497204			Hs.449232	Hs.449232
																								377007	377007	NM_198582	NM_198582	chr2:239061488-239061547		THC2676093	Hs.591595	Hs.591595
																								286753	286753	NM_172367	NM_172367	chr17:1203584-1203643	GO:0009607|GO:0016020|GO:0016021	THC2615300	Hs.146059	Hs.146059
																								84945	84945	NM_032859	NM_032859	chr13:108886511-108886570	GO:0016787|GO:0016020|GO:0016021	THC2601478	Hs.183528	Hs.183528
																								2241	2241	NM_005246	NM_005246	chr5:108436176-108516462	GO:0005154|GO:0000790|GO:0008284|GO:0030054|GO:0005886|GO:0033007|GO:0005634|GO:0015629|GO:0008289|GO:0035556|GO:0005622|GO:0010591|GO:0005737|GO:0051092|GO:0046777|GO:0030838|GO:0000166|GO:0006935|GO:0015630|GO:0007155|GO:0005938|GO:0017137|GO:0045296|GO:0030335|GO:0045295|GO:0019901|GO:0000226|GO:0003779|GO:0018108|GO:0005524|GO:0030027|GO:0042058|GO:0031234|GO:0006468|GO:0048008|GO:0004713|GO:…	THC2474654	Hs.221472	Hs.221472
																									0		0	chr2:113399653-113399594				0
																								3770	3770	NM_170720	NM_170720	chr19:48968459-48968518	GO:0005242|GO:0005244|GO:0005886|GO:0008076|GO:0007268|GO:0016021|GO:0006813|GO:0006811	THC2487342	Hs.590945	Hs.590945
																								5923	5923	NM_002891	NM_002891	chr15:79254554-79254495	GO:0008624|GO:0035020|GO:0005886|GO:0008283|GO:0007264|GO:0035023|GO:0007268|GO:0046579|GO:0046578|GO:0031175|GO:0005829|GO:0030426|GO:0005085|GO:0048168|GO:0048167|GO:0019717|GO:0005089|GO:0005088|GO:0051056|GO:0048011|GO:0007616|GO:0006915|GO:0032863|GO:0007165|GO:0032320|GO:0035254	THC2695939	Hs.459035	Hs.459035
																									0	BC038760	BC038760	chr3:156806277-156806336		THC2607162	Hs.634263	Hs.634263
																									0		0	chr1:156424443-156416315		THC2654596		0
																									0		0	chr18:032906768-032906827		THC2781676		0
																								56670	56670	NM_033050	NM_033050	chr3:151598666-151598725	GO:0008150|GO:0005886|GO:0045028|GO:0004930|GO:0004872|GO:0016021|GO:0004871	NP445792	Hs.279575	Hs.279575
																								5732	5732	NM_000956	NM_000956	chr14:52794430-52794489	GO:0007186|GO:0005886|GO:0005887|GO:0004930|GO:0042127|GO:0004872|GO:0004871|GO:0004957	THC2475385	Hs.2090	Hs.2090
																								259232	259232	NM_052867	NM_052867	chr13:101706223-101706164	GO:0005244|GO:0016020|GO:0005272|GO:0016021|GO:0055085|GO:0006811	THC2472426	Hs.525146	Hs.525146
																								84319	84319	NM_032359	NM_032359	chr3:99897343-99897402	GO:0008026|GO:0003676|GO:0005524	THC2466439	Hs.655111	Hs.655111
																								10895	10895	NR_026769	NR_026769	chr4:74920451-74920392		NP096129	Hs.3134	Hs.3134
																									0		0	chr5:179061631-179061572	GO:0005515|GO:0008380|GO:0006396|GO:0010467|GO:0003723|GO:0005730|GO:0005634|GO:0071013|GO:0015629|GO:0008266|GO:0005737|GO:0000166|GO:0000398|GO:0043484|GO:0005654|GO:0030530	THC2585525		0
																								4299	4299	AK296149	AK296149	chr4:87968749-87968808	GO:0006355|GO:0003700|GO:0005634		Hs.480190	Hs.480190
																									0	BX115642	BX115642	chr22:39487686-39487745		THC2662243	Hs.444056	Hs.444056
																									0		0	chr12:9211300-9210365				0
																									0	AK091704	AK091704	chr20:57099707-57099766		THC2493341	Hs.729646	Hs.729646
																									0		0	chr1:81001559-81001618		THC2663057		0
																								9866	9866	NM_014818	NM_014818	chr11:8633658-8633599	GO:0005622|GO:0016235|GO:0005730|GO:0008270|GO:0005634|GO:0046872	THC2602835	Hs.130836	Hs.130836
																									0		0	chr15:038364943-038365002				0
																									0	XR_109826	XR_109826	chr4:120370811-120370752		THC2553135	Hs.655864	Hs.655864
																								5662	5662	NM_002779	NM_002779	chr10:104162436-104162377	GO:0005622|GO:0007165|GO:0005086|GO:0005737|GO:0005886|GO:0030182|GO:0032012|GO:0016021|GO:0004871|GO:0001726	THC2491352	Hs.154658	Hs.154658
																									0		0	chr15:20495176-20495403				0
																									0		0	chr20:4053231-4053172		THC2696515		0
																								59277	59277	NM_021229	NM_021229	chr12:96052034-96051975	GO:0016322|GO:0060668|GO:0005886|GO:0007411|GO:0043237|GO:0005576|GO:0005604	THC2748399	Hs.201034	Hs.201034
																									0		0	chr2:049142724-049142665				0
																									0		0	chr2:154278302-154278243				0
																									0		0	chr19:36078148-36078207				0
																								8573	8573	NM_003688	NM_003688	chrX:41374317-41374258	GO:0005515|GO:0005516|GO:0005737|GO:0005886|GO:0000166|GO:0004674|GO:0004385|GO:0005634|GO:0015629|GO:0007155|GO:0005524	THC2730617	Hs.495984	Hs.495984
																									0		0	chrX:103892628-103892569				0
																								284561	284561	XR_112106	XR_112106	chr1:147763874-147763933		THC2601545	Hs.504540	Hs.504540
																								665	665	AF370457	AF370457	chr8:26254988-26255047	GO:0005515|GO:0008634|GO:0043066|GO:0046982|GO:0005783|GO:0035694|GO:0005634|GO:0005741|GO:0031224|GO:0005635|GO:0005740|GO:0006917|GO:0042803|GO:0042802|GO:0005739|GO:0051607|GO:0016020|GO:0044419|GO:0016021|GO:0005521	THC2493644	Hs.131226	Hs.131226
																									0		0	chr2:98088602-98088543				0
																								10249	10249	NM_005838	NM_005838	chr11:58477744-58477685	GO:0005739|GO:0006637|GO:0016746|GO:0006805|GO:0047961|GO:0005759|GO:0009636	THC2479512	Hs.145384	Hs.145384
																								6996	6996	NM_003211	NM_003211	chr12:104381013-104381072	GO:0005515|GO:0030983|GO:0005634|GO:0016799|GO:0003684|GO:0006281|GO:0006284|GO:0006285|GO:0008152|GO:0045008|GO:0005654|GO:0006298|GO:0008263	THC2468774	Hs.584809	Hs.584809
																								10658	10658	NM_198700	NM_198700	chr11:47490237-47490178	GO:0005515|GO:0006397|GO:0016246|GO:0042835|GO:0003723|GO:0006376|GO:0005634|GO:0009790|GO:0003729|GO:0007281|GO:0005737|GO:0000166|GO:0030529|GO:0043484|GO:0000900	THC2476841	Hs.595333	Hs.595333
																								554226	554226	NR_027019	NR_027019	chr2:132905224-132905165		THC2517772	Hs.380689	Hs.380689
																								8816	8816	BC022967	BC022967	chr14:69557831-69557772	GO:0005739|GO:0016567|GO:0080008	THC2473398	Hs.509780	Hs.509780
																								5424	5424	NM_002691	NM_002691	chr19:50921206-50921265	GO:0043625|GO:0005515|GO:0003887|GO:0005634|GO:0046872|GO:0000084|GO:0000109|GO:0006271|GO:0000723|GO:0000166|GO:0000722|GO:0006297|GO:0009411|GO:0008296|GO:0016779|GO:0003677|GO:0006260|GO:0007346|GO:0006139|GO:0045004|GO:0006281|GO:0016787|GO:0006283|GO:0003682|GO:0006284|GO:0000731|GO:0006287|GO:0005654|GO:0043137|GO:0006289|GO:0000278|GO:0032201|GO:0016740	NP1473168	Hs.279413	Hs.279413
																									0		0	chr5:060686671-060686612				0
																								1476	1476	NM_000100	NM_000100	chr21:45194115-45194056	GO:0010951|GO:0005622|GO:0008344|GO:0005737|GO:0004869|GO:0004866|GO:0010466|GO:0005730|GO:0042981|GO:0005634|GO:0002020	THC2503761	Hs.695	Hs.695
																								23286	23286	NM_015238	NM_015238	chr5:167896127-167896186	GO:0005515|GO:0006355|GO:0048471|GO:0005794|GO:0005886|GO:0003713|GO:0005634|GO:0032587|GO:0042995|GO:0035330|GO:0005737|GO:0016477|GO:0043410	THC2600555	Hs.484047	Hs.484047
																								6286	6286	NM_005980	NM_005980	chr4:6698819-6698878	GO:0005515|GO:0005737|GO:0000287|GO:0043542|GO:0005509|GO:0005634|GO:0048306	THC2461598	Hs.2962	Hs.2962
																								391634	391634	NR_003132	NR_003132	chr4:13339014-13339073	GO:0005737|GO:0000166|GO:0006457|GO:0006950|GO:0051082|GO:0005524	NP1455478	Hs.731312	Hs.731312
																								1106	1106	NM_001042572	NM_001042572	chr15:93486257-93487662	GO:0004003|GO:0016787|GO:0006357|GO:0000166|GO:0004386|GO:0005634|GO:0005524|GO:0003677	THC2595666	Hs.220864	Hs.220864
																								29881	29881	NM_013389	NM_013389	chr7:44578461-44576528	GO:0042632|GO:0005515|GO:0006629|GO:0006695|GO:0017137|GO:0005886|GO:0031410|GO:0030301|GO:0030299|GO:0031489|GO:0016324|GO:0042157|GO:0015918|GO:0008158|GO:0016021|GO:0008202|GO:0030659	NP186379	Hs.567486	Hs.567486
																								29887	29887	NM_001199835	NM_001199835	chr7:26412152-26412211	GO:0005545|GO:0005737|GO:0007154|GO:0016020|GO:0031313|GO:0007032|GO:0015031|GO:0008289|GO:0005768	THC2738144	Hs.728930	Hs.728930
																								55165	55165	NM_018131	NM_018131	chr10:95279478-95279537	GO:0007067|GO:0007049|GO:0005813|GO:0005737|GO:0005814|GO:0030496|GO:0005856|GO:0032154|GO:0051301	THC2462419	Hs.14559	Hs.14559
																								10318	10318	NM_006058	NM_006058	chr5:150409825-150409766	GO:0005622|GO:0005515|GO:0005737|GO:0009101|GO:0006952|GO:0005634|GO:0006412|GO:0045071	THC2466066	Hs.355141	Hs.355141
																									0		0	chr6:82643197-82638611				0
																								377677	377677	NM_198584	NM_198584	chr8:86195965-86196024	GO:0008270|GO:0004089|GO:0006730|GO:0046872|GO:0016829	THC2535755	Hs.127189	Hs.127189
																									0		0	chrX:012844296-012844355				0
																								92369	92369	NM_080862	NM_080862	chr3:140867372-140867431	GO:0035556|GO:0005515|GO:0005737	THC2632742	Hs.655112	Hs.655112
																								64757	64757	NM_022746	NM_022746	chr1:220971296-220971355	GO:0005739|GO:0043546|GO:0051410|GO:0042126|GO:0030170|GO:0008940|GO:0016491|GO:0005743|GO:0055114|GO:0030151	THC2745257	Hs.497816	Hs.497816
																								10507	10507	NM_001142287	NM_001142287	chr9:91976575-91976516	GO:0006955|GO:0005886|GO:0007411|GO:0005102|GO:0007275|GO:0006916|GO:0004872|GO:0050772|GO:0016021|GO:0007155|GO:0030154|GO:0007399	THC2631191	Hs.494406	Hs.494406
																									0	NR_002931	NR_002931	chr19:7854701-7854760		THC2608838	Hs.568222	Hs.568222
																									0	NM_175617	NM_175617	chr16:56660883-56660942	GO:0071294|GO:0048471|GO:0005737|GO:0005507|GO:0008270|GO:0005634|GO:0071276|GO:0046870|GO:0046872|GO:0045926	THC2517035	Hs.647370	Hs.647370
																									0		0	chr1:2976154-2976095				0
																								5174	5174	NM_002614	NM_002614	chr1:145763717-145763776	GO:0005515|GO:0005215|GO:0005737|GO:0016020|GO:0008283|GO:0006810|GO:0031526|GO:0034767|GO:0030165|GO:0015893|GO:0015879|GO:0005124	THC2624486	Hs.444751	Hs.444751
																									0		0	chr10:054073705-054073764				0
																									0		0	chr8:135736075-135736134		THC2649910		0
																								27022	27022	NM_012183	NM_012183	chr1:63790602-63790661	GO:0005515|GO:0007389|GO:0001658|GO:0003700|GO:0044212|GO:0051216|GO:0003705|GO:0001755|GO:0005634|GO:0048846|GO:0051090|GO:0003690|GO:0045944|GO:0005667|GO:0001822|GO:0008301|GO:0001892|GO:0030318|GO:0000122|GO:0001829|GO:0001701|GO:0048485|GO:0048484|GO:0043565|GO:0050935|GO:0007422|GO:0048937|GO:0008134	THC2651865	Hs.546573	Hs.546573
																									0		0	chr13:24079690-24079749				0
																									0		0	chr12:80423093-80423152				0
																									0	NM_001012421	NM_001012421	chr9:42393542-42396400		THC2555110	Hs.709909	Hs.709909
																									0	XR_109727	XR_109727	chr22:42897969-42897910		THC2491995		0
																								163259	163259	AK124287	AK124287	chr1:115125613-115125554		NP1141639	Hs.654928	Hs.654928
																								100216001	100216001	NR_024475	NR_024475	chr10:4692436-4692377		THC2620594	Hs.634869	Hs.634869
																								56918	56918	NM_020161	NM_020161	chr2:228475433-228475374	GO:0005542|GO:0016020|GO:0008518|GO:0006810	THC2623902	Hs.283092	Hs.283092
																									0		0	chr8:47505181-47505122				0
																									0	CB104875	CB104875	chr15:26691689-26691748			Hs.574268	Hs.574268
																									0		0	chr3:163719667-163719608				0
																								142827	142827	NM_207321	NM_207321	chr10:96979668-96979727	GO:0006629|GO:0005739|GO:0000166|GO:0016874|GO:0006631|GO:0005525|GO:0005524|GO:0047760|GO:0046872	THC2603165	Hs.134229	Hs.134229
																								79908	79908	NM_001040462	NM_001040462	chr5:180377772-180377831	GO:0005515|GO:0016020|GO:0016021	THC2490405	Hs.189109	Hs.189109
																								387707	387707	AK123423	AK123423	chr10:97752394-97752453		THC2489539		0
																								9253	9253	NM_004756	NM_004756	chr19:41171921-41171862	GO:0005515|GO:0021849|GO:0019221|GO:0007275|GO:0007409|GO:0007399|GO:0007405|GO:0005737|GO:0021670|GO:0050769|GO:0050775|GO:0030900|GO:0019538|GO:0034332	THC2732537	Hs.326953	Hs.326953
																								5178	5178	NM_006210	NM_006210	chr19:57325766-57325707	GO:0005622|GO:0005737|GO:0003700|GO:0005730|GO:0016032|GO:0006915|GO:0008270|GO:0005634|GO:0003676|GO:0046872	THC2462814	Hs.201776	Hs.201776
																								84938	84938	NM_032852	NM_032852	chr1:63329990-63330049	GO:0004197|GO:0005737|GO:0006612|GO:0006914|GO:0006508|GO:0008233|GO:0005576|GO:0015031|GO:0000045|GO:0005829	THC2462738	Hs.7353	Hs.7353
																								952	952	NM_001775	NM_001775	chr4:15850185-15850244	GO:0050853|GO:0008624|GO:0005886|GO:0030307|GO:0030890|GO:0005634|GO:0060292|GO:0007204|GO:0045779|GO:0045907|GO:0000166|GO:0016798|GO:0004872|GO:0032024|GO:0009725|GO:0032526|GO:0032355|GO:0033194|GO:0070555|GO:0005792|GO:0001666|GO:0043066|GO:0007565|GO:0009986|GO:0016849|GO:0042493|GO:0005624|GO:0007165|GO:0003953|GO:0032570|GO:0016021|GO:0045893|GO:0045892	NP088570	Hs.479214	Hs.479214
																								7536	7536	D26121	D26121	chr11:64543888-64543829	GO:0008380|GO:0000245|GO:0006355|GO:0003714|GO:0003723|GO:0005730|GO:0005634|GO:0003676|GO:0046872|GO:0000389|GO:0008150|GO:0000398|GO:0005840|GO:0005681|GO:0008270	THC2588580		0
																									0	DA825750	DA825750	chr4:121086981-121087040			Hs.650800	Hs.650800
																								4536	4536	AK026903	AK026903	chrM:4914-4973	GO:0072593|GO:0070469|GO:0005743|GO:0014069|GO:0005739|GO:0022904|GO:0005747|GO:0042773|GO:0016020|GO:0006120|GO:0006810|GO:0016491|GO:0016021|GO:0008137	THC2588692	Hs.631494	Hs.631494
																									0	NM_001097	NM_001097	chr22:51178228-51178287	GO:0005515|GO:0043159|GO:0004252|GO:0005507|GO:0005798|GO:0042806|GO:0048545|GO:0003677|GO:0005537|GO:0009607|GO:0007338|GO:0043234|GO:0004040|GO:0007190|GO:0002077|GO:0008144|GO:0006508|GO:0008270|GO:0008233|GO:0007341|GO:0007340	THC2478327	Hs.370870	Hs.370870
																								10815	10815	NM_006651	NM_006651	chr4:778985-778926	GO:0005326|GO:0007268|GO:0045202|GO:0006887|GO:0014047|GO:0016079|GO:0007269|GO:0030425|GO:0005829|GO:0005737|GO:0043025|GO:0017075|GO:0070032|GO:0030073	THC2473933	Hs.478930	Hs.478930
																									0	NM_001142800	NM_001142800	chr6:64488068-64488009	GO:0005509|GO:0005576|GO:0007601|GO:0050896	THC2717030	Hs.25067	Hs.25067
																								3954	3954	NM_012318	NM_012318	chr14:045600828-045600769	GO:0005739|GO:0005515|GO:0016020|GO:0005509|GO:0005743|GO:0016021|GO:0042407	THC2538032	Hs.120165	Hs.120165
																								23220	23220	NM_015177	NM_015177	chr11:58975615-58975674	GO:0005737|GO:0007219|GO:0008270|GO:0046872	THC2744400	Hs.523696	Hs.523696
																								220108	220108	NM_145019	NM_145019	chr13:51855548-51855607		THC2489547	Hs.71913	Hs.71913
																								389766	389766	NM_001010907	NM_001010907	chr9:88842307-88842248		THC2487108	Hs.632073	Hs.632073
																								10457	10457	NM_001005340	NM_001005340	chr7:23314496-23314555	GO:0042470|GO:0008285|GO:0005178|GO:0016020|GO:0005887|GO:0016023|GO:0016021|GO:0007155|GO:0008201	THC2476654	Hs.190495	Hs.190495
																								29951	29951	NM_001164595	NM_001164595	chr12:41967583-41967642	GO:0004842|GO:0008270|GO:0046872	THC2476388	Hs.380044	Hs.380044
																								9447	9447	NM_004833	NM_004833	chr1:159033365-159033306	GO:0035458|GO:0050702|GO:0005730|GO:0005634|GO:0002218|GO:0035690|GO:0005829|GO:0005739|GO:0044444|GO:0005737|GO:0006955|GO:0003690|GO:0045087	THC2474709	Hs.281898	Hs.281898
																								2643	2643	NM_000161	NM_000161	chr14:55309447-55309388	GO:0005515|GO:0050662|GO:0014916|GO:0051066|GO:0006729|GO:0005634|GO:0045776|GO:0051291|GO:0042803|GO:0005829|GO:0006809|GO:0042416|GO:0005737|GO:0000166|GO:0042311|GO:0050884|GO:0032496|GO:0046654|GO:0051260|GO:0034341|GO:0031965|GO:0005509|GO:0005730|GO:0003934|GO:0005625|GO:0006917|GO:0031410|GO:0005525|GO:0042559|GO:0006184|GO:0043234|GO:0030742|GO:0006461|GO:0016787|GO:0051000|GO:0008217|GO:…	THC2463290	Hs.86724	Hs.86724
																								100127909	100127909	XR_111781	XR_111781	chr18:45660599-45660540		THC2490434	Hs.637202	Hs.637202
																									0	NM_001170538	NM_001170538	chr3:137811264-137807330	GO:0005622|GO:0008270|GO:0046872	THC2488386	Hs.351403	Hs.351403
																								4603	4603	NM_001080416	NM_001080416	chr8:67474765-67474706	GO:0006355|GO:0005730|GO:0005634|GO:0045893|GO:0003677	THC2621930	Hs.445898	Hs.445898
																								713	713	NM_000491	NM_000491	chr1:22987795-22987854	GO:0006956|GO:0005581|GO:0010033|GO:0007420|GO:0045087|GO:0007568|GO:0006958|GO:0051384|GO:0005576|GO:0005602	THC2466901	Hs.8986	Hs.8986
																								646498	646498	NM_001080528	NM_001080528	chr3:49215128-49215069		THC2663467	Hs.143880	Hs.143880
																									0	XR_109340	XR_109340	chr16:89017873-89017932		THC2489906	Hs.689377	Hs.689377
																								605	605	NM_020993	NM_020993	chr12:122499758-122499817	GO:0003674|GO:0005575|GO:0045892	THC2777702	Hs.530970	Hs.530970
																								388021	388021	NM_207379	NM_207379	chr14:105061569-105061510	GO:0016020|GO:0016021	THC2645836	Hs.655004	Hs.655004
																									0	XR_108813	XR_108813	chr7:130606643-130606702		THC2530046		0
																								255488	255488	NM_182757	NM_182757	chr6:18468695-18468754	GO:0005515|GO:0004842|GO:0031966|GO:0016874|GO:0000151|GO:0006915|GO:0045768|GO:0046872|GO:0005739|GO:0005737|GO:0016020|GO:0042787|GO:0008270|GO:0016021	THC2531640	Hs.148741	Hs.148741
																								57626	57626	NM_020866	NM_020866	chr13:70275143-70275084	GO:0005737|GO:0030036|GO:0021680|GO:0043025|GO:0007628|GO:0007626|GO:0003779|GO:0005856|GO:0030425|GO:0016358	THC2471575	Hs.508201	Hs.508201
																								3761	3761	NM_152868	NM_152868	chr22:38823162-38823103	GO:0005515|GO:0005242|GO:0005244|GO:0005886|GO:0007268|GO:0030165|GO:0030425|GO:0016323|GO:0008076|GO:0043025|GO:0016021|GO:0006813|GO:0006811	THC2475481	Hs.32505	Hs.32505
																									0	XR_108813	XR_108813	chr7:130598325-130598384		THC2580295		0
																								3910	3910	NM_001105207	NM_001105207	chr6:112537629-112537570	GO:0045995|GO:0030334|GO:0001568|GO:0050873|GO:0005605|GO:0005102|GO:0005606|GO:0005576|GO:0030155|GO:0005604|GO:0005201	THC2632520	Hs.654572	Hs.654572
																									0		0	chr10:121861866-121861807				0
																									0	NR_026703	NR_026703	chr5:140090876-140090935		THC2725412	Hs.543888	Hs.543888
																									0		0	chr5:175414304-175414363				0
																								50939	50939	NM_016247	NM_016247	chr3:100949926-100949867	GO:0016020|GO:0005540|GO:0005578|GO:0004872|GO:0016021|GO:0008201|GO:0007601|GO:0005201	THC2477050	Hs.272380	Hs.272380
																								654341	654341	NM_001040282	NM_001040282	chr17:34797442-34797383	GO:0005622|GO:0005097|GO:0005096	NP1083288	Hs.617010	Hs.617010
																								151056	151056	NM_153021	NM_153021	chr2:28812883-28812942	GO:0016042|GO:0016324|GO:0005886|GO:0004622|GO:0004623|GO:0016021|GO:0001523|GO:0016298|GO:0008202	THC2484492	Hs.444933	Hs.444933
																								200407	200407	NM_153836	NM_153836	chr2:101965507-101965449	GO:0005794|GO:0005783|GO:0010181|GO:0016491|GO:0005576	THC2474516	Hs.30917	Hs.30917
																									0	XR_108901	XR_108901	chr8:80714987-80715046				0
																									0		0	chr1:159453037-159453096				0
																								114614	114614	NR_001458	NR_001458	chr21:26946350-26946409		THC2733632	Hs.697120	Hs.697120
																								94121	94121	NM_080737	NM_080737	chrX:99929857-99929798	GO:0005215|GO:0005813|GO:0017137|GO:0005886|GO:0050714|GO:0005730|GO:0005634|GO:0031410|GO:0042043|GO:0006886|GO:0046872|GO:0008021|GO:0045921|GO:0005737|GO:0016324|GO:0071985|GO:0005543|GO:0008270|GO:0046676|GO:0030667|GO:0030658|GO:0019898|GO:0005768	THC2465092	Hs.592224	Hs.592224
																								6044	6044	NR_002324	NR_002324	chr3:39452639-39452698		THC2557477	Hs.731290	Hs.731290
																								117178	117178	NM_014021	NM_014021	chr1:85109841-85109782	GO:0005515|GO:0043234|GO:0030054|GO:0005913|GO:0019904|GO:0005634|GO:0007155	THC2499791	Hs.22587	Hs.22587
																								11037	11037	NM_006873	NM_006873	chr2:48825258-48825317	GO:0030131|GO:0005737|GO:0016020|GO:0030100|GO:0006886	THC2492004	Hs.44385	Hs.44385
																								653061	653061	NR_038843	NR_038843	chr15:23609518-23609577		THC2594274	Hs.568189	Hs.568189
																									0		0	chr1:63717339-63717398				0
																								130132	130132	NM_144629	NM_144629	chr2:198436123-198436064	GO:0005886	THC2471458	Hs.591615	Hs.591615
																								55022	55022	NM_017933	NM_017933	chr2:229889030-229888971	GO:0005739|GO:0005737|GO:0005730|GO:0005634	THC2606128	Hs.409352	Hs.409352
																									0		0	chr12:58993993-58993934				0
																								347730	347730	NM_178839	NM_178839	chr2:80529291-80529232	GO:0030424|GO:0008150|GO:0003674|GO:0016020|GO:0009986|GO:0005783|GO:0005789|GO:0016021|GO:0030426	THC2648558	Hs.591580	Hs.591580
																									0	XR_132906	XR_132906	chr22:17160378-17160319		THC2772310		0
																									0		0	chr11:63262892-63262951				0
																								54102	54102	NM_053277	NM_053277	chr21:36090152-36090211	GO:0005737|GO:0005244|GO:0005886|GO:0005247|GO:0034707|GO:0016021|GO:0006811	NP566224	Hs.473695	Hs.473695
																								375484	375484	AK299336	AK299336	chr5:175717644-175717703		THC2483462	Hs.519783	Hs.519783
																								2534	2534	NM_002037	NM_002037	chr6:111982770-111982711	GO:0005515|GO:0007631|GO:0050852|GO:0005886|GO:0031295|GO:0050900|GO:0007243|GO:0046872|GO:0005829|GO:0001948|GO:0000166|GO:0007411|GO:0044419|GO:0016032|GO:0006816|GO:0007612|GO:0030168|GO:0007275|GO:0005524|GO:0050690|GO:0046875|GO:0007596|GO:0006468|GO:0004713|GO:0004715|GO:0005768	THC2492977	Hs.390567	Hs.390567
																								3832	3832	NM_004523	NM_004523	chr10:94414627-94414686	GO:0005871|GO:0019901|GO:0007100|GO:0005819|GO:0003777|GO:0005524|GO:0005829|GO:0007067|GO:0000922|GO:0005737|GO:0007049|GO:0000166|GO:0007596|GO:0016585|GO:0005876|GO:0090307|GO:0007051|GO:0007052|GO:0005856|GO:0051301|GO:0007018	THC2462785	Hs.8878	Hs.8878
																								81300	81300	NM_001004124	NM_001004124	chr11:55406713-55406772	GO:0004984|GO:0005886|GO:0004930|GO:0004872|GO:0016021|GO:0004871|GO:0050896	NP1461937	Hs.626750	Hs.626750
																								284612	284612	NM_001040709	NM_001040709	chr1:110024705-110024764	GO:0005215|GO:0016020|GO:0006874|GO:0016021|GO:0008021		Hs.528366	Hs.528366
																									0		0	chr10:119235949-119235890		THC2542723		0
																								83445	83445	NM_001080554	NM_001080554	chr12:13237895-13237836	GO:0016020|GO:0005783|GO:0005789|GO:0016021|GO:0070063	NP526599	Hs.240053	Hs.240053
																									0		0	chr7:66057419-66057360				0
																								347240	347240	NM_194313	NM_194313	chr9:34252568-34252509	GO:0005515|GO:0005737|GO:0000166|GO:0005874|GO:0005856|GO:0003777|GO:0005524|GO:0007018	THC2473480	Hs.710246	Hs.710246
																								158521	158521	NM_152578	NM_152578	chrX:147108056-147108115	GO:0016020|GO:0016021	THC2481153	Hs.128580	Hs.128580
																								80824	80824	NM_030640	NM_030640	chr12:12629429-12629370	GO:0045209|GO:0000188|GO:0005737|GO:0006470|GO:0016787|GO:0016311|GO:0016023|GO:0005634|GO:0004721|GO:0045204|GO:0017017|GO:0004725	THC2463749	Hs.536535	Hs.536535
																									0		0	chr12:104762711-104762770				0
																								84691	84691	NM_032599	NM_032599	chr7:128371559-128371618		NP362280	Hs.131098	Hs.131098
																								219986	219986	NM_001004706	NM_001004706	chr11:59271638-59271697	GO:0004984|GO:0005886|GO:0004930|GO:0004872|GO:0016021|GO:0004871|GO:0050896	NP1461860	Hs.553651	Hs.553651
																									0	NR_037184	NR_037184	chr16:27301728-27301787		THC2631759		0
																								3219	3219	NM_024017	NM_024017	chr17:46698674-46698615	GO:0005515|GO:0006355|GO:0003700|GO:0005730|GO:0048706|GO:0005634|GO:0007275|GO:0009952|GO:0005739|GO:0043565|GO:0060326|GO:0045944|GO:0060070	NP398651	Hs.463350	Hs.463350
																									0		0	chr15:091844611-091844670		THC2522778		0
																								126069	126069	NM_152356	NM_152356	chr19:11918405-11918464	GO:0005622|GO:0006355|GO:0008270|GO:0005634|GO:0003677|GO:0046872	THC2480056	Hs.631634	Hs.631634
																								3125	3125	NM_022555	NM_022555		GO:0050852|GO:0005794|GO:0005886|GO:0005783|GO:0002504|GO:0031295|GO:0019221|GO:0042613|GO:0005765|GO:0007165|GO:0006955|GO:0016020|GO:0005887|GO:0031902|GO:0005789|GO:0016021|GO:0032395|GO:0060333|GO:0005768	THC2490503	Hs.696211	Hs.696211
																									0	NM_173812	NM_173812	chr12:64041078-64038271	GO:0016020|GO:0007286|GO:0007275|GO:0016021|GO:0007283|GO:0030154	THC2462159	Hs.533644	Hs.533644
																									0		0	chr3:075789929-075789988				0
																									0		0	chr4:153073507-153073566				0
																									0	BM920733	BM920733	chr1:111824473-111825089		THC2612210	Hs.632425	Hs.632425
																								5144	5144	NM_001165899	NM_001165899	chr5:58264986-58264927	GO:0008081|GO:0004115|GO:0005815|GO:0004114|GO:0005625|GO:0005626|GO:0046872|GO:0005829|GO:0007165|GO:0005737|GO:0030552|GO:0016787|GO:0016020|GO:0061028|GO:0008144|GO:0005856|GO:0006198	THC2609668	Hs.117545	Hs.117545
																									0		0	chr12:24857655-24893680				0
																								4072	4072	NM_002354	NM_002354	chr2:47613894-47613953	GO:0005515|GO:0016323|GO:0001657|GO:0016324|GO:0008284|GO:0030054|GO:0009986|GO:0005886|GO:0016021|GO:0005923|GO:0016328	NP1212094	Hs.542050	Hs.542050
																									0		0	chr5:175399652-175399947				0
																								284739	284739	NR_027686	NR_027686	chr20:62671072-62671131			Hs.97840	Hs.97840
																									0	BI046002	BI046002	chr9:88487704-88487763		THC2767125	Hs.651419	Hs.651419
																									0		0	chr1:171652746-171652686				0
																								23762	23762	NM_030758	NM_030758	chr22:31302848-31302907	GO:0016020|GO:0006869|GO:0006810|GO:0008289	THC2731705	Hs.517546	Hs.517546
																									0	BX099468	BX099468	chr1:59487200-59498542			Hs.340072	Hs.340072
																									0	AK092558	AK092558	chr9:141121547-141134122		THC2510316	Hs.652849	Hs.652849
																								23116	23116	NM_015091	NM_015091	chr14:45543533-45543592	GO:0005488	THC2601147	Hs.371078	Hs.371078
																								10136	10136	NM_005747	NM_005747	chr1:22332223-22332282	GO:0004252|GO:0007586|GO:0006508|GO:0008233|GO:0008203	THC2527198	Hs.181289	Hs.181289
																								2865	2865	NM_005304	NM_005304	chr19:35851300-35851359	GO:0007186|GO:0005886|GO:0005887|GO:0004930|GO:0004872|GO:0004871|GO:0008289	THC2478484	Hs.248055	Hs.248055
																								57447	57447	NM_201535	NM_201535	chr14:21484991-21484932	GO:0005515|GO:0048471|GO:0005813|GO:0005794|GO:0005730|GO:0048662|GO:0001818|GO:0005634|GO:0007275|GO:0042995|GO:0030154|GO:0010574|GO:0030426|GO:0005829|GO:0007399|GO:0003674|GO:0007165|GO:0005737|GO:0090361|GO:0070373|GO:0016055	THC2510099	Hs.525205	Hs.525205
																									0		0	chr5:121176363-121176422				0
																									0		0	chr6:140180683-140181447				0
																									0	A25968	A25968	chr7:142045681-142045740		NP285391	Hs.511728	Hs.511728
																								80143	80143	NM_001102396	NM_001102396	chr1:115313097-115313038	GO:0005515|GO:0005737|GO:0045087|GO:0005925|GO:0043231|GO:0005829	THC2491344	Hs.709277	Hs.709277
																								22974	22974	NM_012112	NM_012112	chr20:30388973-30389032	GO:0005515|GO:0019901|GO:0060236|GO:0008283|GO:0005874|GO:0005730|GO:0005819|GO:0006915|GO:0005634|GO:0005525|GO:0005524|GO:0032147|GO:0000922|GO:0005737|GO:0007049|GO:0007067|GO:0015630|GO:0051301	THC2611534	Hs.244580	Hs.244580
																								923	923	NM_006725	NM_006725	chr11:60787488-60787547	GO:0016020|GO:0009986|GO:0005887|GO:0007155|GO:0005044	NP091718	Hs.729486	Hs.729486
																								115827	115827	NM_138453	NM_138453	chr5:57878999-57879058	GO:0005737|GO:0005886|GO:0000166|GO:0007264|GO:0017157|GO:0015031|GO:0005525|GO:0008021|GO:0005829	THC2475497	Hs.482173	Hs.482173
																									0		0	chr4:139219747-139219688				0
																								100129648	100129648	AK097637	AK097637	chr22:41768715-41768656		THC2485282	Hs.711285	Hs.711285
																								9134	9134	NM_057749	NM_057749	chr8:95892677-95892618	GO:0005515|GO:0000082|GO:0019901|GO:0000075|GO:0005654|GO:0005634|GO:0000079|GO:0000278|GO:0051301|GO:0005829	THC2464997	Hs.521693	Hs.521693
																									0	NR_038981	NR_038981	chr6:132490250-132490309		THC2632552		0
																								23114	23114	NM_001005389	NM_001005389	chr1:204944486-204944545	GO:0033268|GO:0005886|GO:0007411|GO:0042552|GO:0007422|GO:0016021|GO:0007155	NP1247431	Hs.13349	Hs.13349
																								286436	286436	NM_001164416	NM_001164416	chrX:103296776-103296835	GO:0005694|GO:0006334|GO:0005730|GO:0005634|GO:0000786|GO:0003677	THC2517497	Hs.376474	Hs.376474
																								145501	145501	NM_199296	NM_199296	chr14:77941362-77941303	GO:0005730|GO:0005634|GO:0005576	NP1079193	Hs.29742	Hs.29742
																									0	XM_002342405	XM_002342405	chr3:158460833-158460892		THC2699535	Hs.729204	Hs.729204

## Sheet: 2Xfold change HDF
2X Up and Down
	Fold change
ProbeName	Fold change([Fibroblast-TP4] vs [Fibroblast-Control])	GeneSymbol	Description	GenbankAccession
A_21_P0007191	-6.86977	XLOC_009100	BROAD Institute lincRNA (XLOC_009100), lincRNA [TCONS_00019270]
A_32_P55840	-5.04838		chromosome 6 open reading frame 100 [Source:HGNC Symbol;Acc:21195] [ENST00000377186]	BX118328
A_21_P0010245	-4.91854	XLOC_013942	BROAD Institute lincRNA (XLOC_013942), lincRNA [TCONS_00029019]
A_23_P160567	-3.43692	ZMYND12	Homo sapiens zinc finger, MYND-type containing 12 (ZMYND12), transcript variant 1, mRNA [NM_032257]	NM_032257
A_21_P0001170	-3.17598	XLOC_000982	zw75a04.r1 Soares_testis_NHT Homo sapiens cDNA clone IMAGE:781998 5' similar to contains Alu repetitive element;, mRNA sequence [AA429672]	AA429672
A_23_P130241	-3.0734	KRTAP1-3	Homo sapiens keratin associated protein 1-3 (KRTAP1-3), mRNA [NM_030966]	NM_030966
A_21_P0007647	-3.02791	XLOC_009926	BROAD Institute lincRNA (XLOC_009926), lincRNA [TCONS_00020608]
A_23_P366098	-2.85924	NUP210L	Homo sapiens nucleoporin 210kDa-like (NUP210L), transcript variant 1, mRNA [NM_207308]	NM_207308
A_23_P144394	-2.80531	CSN2	Homo sapiens casein beta (CSN2), mRNA [NM_001891]	NM_001891
A_33_P3401452	-2.7492	CHD6	Homo sapiens chromodomain helicase DNA binding protein 6 (CHD6), mRNA [NM_032221]	NM_032221
A_33_P3275600	-2.47009	PLA2G4E	Homo sapiens phospholipase A2, group IVE (PLA2G4E), mRNA [NM_001206670]	NM_001206670
A_33_P3388070	-2.32444		DB226000 TRACH3 Homo sapiens cDNA clone TRACH3018100 5', mRNA sequence [DB226000]	DB226000
A_19_P00319946	-2.04675	XLOC_003677	BROAD Institute lincRNA (XLOC_003677), lincRNA [TCONS_00008880]
A_33_P3267150	-2.03889
A_33_P3355708	-2.01193	C14orf180	Homo sapiens chromosome 14 open reading frame 180 (C14orf180), mRNA [NM_001008404]	NM_001008404
																								1381	1381	NM_004378	NM_004378	chr15:78640508-78640567	GO:0007165|GO:0005215|GO:0005737|GO:0016918|GO:0005501|GO:0007275|GO:0019841|GO:0008289	THC2767220	Hs.346950	Hs.346950
																									0	AF416714	AF416714	chrX:73806737-73806796			Hs.621362	Hs.621362
																									0		0	chr10:052467309-052467250		THC2532340		0
																								2995	2995	NM_002101	NM_002101	chr2:127453654-127453713	GO:0005515|GO:0005886|GO:0005887|GO:0030863	THC2523220	Hs.59138	Hs.59138
																								375775	375775	NM_001098537	NM_001098537	chr9:140354470-140354411	GO:0006629|GO:0005739|GO:0005792|GO:0031965|GO:0031966|GO:0016787|GO:0016020|GO:0005783|GO:0008152|GO:0005634|GO:0016021|GO:0005765	THC2628315	Hs.294147	Hs.294147
																									0		0	chr5:090603630-090603571		THC2719986		0
																								30845	30845	NM_014600	NM_014600	chr2:31490569-31490628	GO:0005515|GO:0005886|GO:0032456|GO:0005509|GO:0003924|GO:0030139|GO:0005634|GO:0003676|GO:0005525|GO:0005524|GO:0005737|GO:0000166|GO:0007596|GO:0051260|GO:0055038|GO:0010008|GO:0005768	THC2463059	Hs.368808	Hs.368808
																								27443	27443	AF411609	AF411609	chr22:18019144-18019203	GO:0005515|GO:0000910|GO:0006309|GO:0005719|GO:0007010|GO:0006915|GO:0005634|GO:0016192|GO:0016568	THC2686850	Hs.658723	Hs.658723
																									0		0	chr10:126619879-126617739				0
																									0	XM_001713923	XM_001713923					0
																								54769	54769	NM_017594	NM_017594	chr9:93372980-93372921	GO:0007165|GO:0005886|GO:0000166|GO:0007264|GO:0003924|GO:0005525	THC2474102	Hs.165636	Hs.165636
																								374977	374977	NM_001039464	NM_001039464	chr1:55175863-55175922	GO:0016020|GO:0005488|GO:0016021	NP509977	Hs.412482	Hs.412482
																								400958	400958	NR_036586	NR_036586	chr2:65129049-65128990			Hs.591565	Hs.591565
																								1	1	NM_130786	NM_130786	chr19:58858293-58858234	GO:0008150|GO:0003674|GO:0005576	THC2461029	Hs.529161	Hs.529161
																									0	NR_038308	NR_038308	chr4:79567232-79567291		THC2518606		0
																									0	AF068294	AF068294	chr9:170276-170335		THC2533529	Hs.632072	Hs.632072
																									0	BU852287	BU852287	chr4:132851370-132851311			Hs.638771	Hs.638771
																								92421	92421	NM_152284	NM_152284	chr8:82670898-82670957	GO:0005737|GO:0016020|GO:0031902|GO:0016197|GO:0015031|GO:0016044|GO:0005829|GO:0005768	THC2474855	Hs.183861	Hs.183861
																								79695	79695	NM_024642	NM_024642	chr9:101608379-101611266	GO:0004653|GO:0005794|GO:0016020|GO:0000139|GO:0016757|GO:0005529|GO:0016021	THC2470561	Hs.47099	Hs.47099
																								26030	26030	NM_015549	NM_015549	chr14:65210966-65211025	GO:0005622|GO:0035023|GO:0005089	THC2608432	Hs.509637	Hs.509637
																								643616	643616	AB014771	AB014771	chr4:82390257-82390198		NP373383	Hs.679418	Hs.679418
																								64857	64857	NM_022835	NM_022835	chr19:39912868-39912927	GO:0005622|GO:0005085|GO:0051056|GO:0008624|GO:0048011|GO:0035023|GO:0007264|GO:0006915|GO:0005089|GO:0005829	THC2485971	Hs.631574	Hs.631574
																								93349	93349	NM_138402	NM_138402	chr2:231267562-231267621	GO:0005488|GO:0005634|GO:0003677|GO:0046872	THC2781857	Hs.589661	Hs.589661
																								3705	3705	NM_001142594	NM_001142594	chr14:93403377-93403318	GO:0000287|GO:0016874|GO:0003824|GO:0005524|GO:0005829|GO:0005622|GO:0007165|GO:0000166|GO:0016787|GO:0032957|GO:0007596|GO:0016301|GO:0008152|GO:0016853|GO:0047325|GO:0016740		Hs.308122	Hs.308122
																								9320	9320	BC037956	BC037956	chr2:230695852-230695793	GO:0046966|GO:0005622|GO:0004842|GO:0000502|GO:0016567|GO:0042787|GO:0016881|GO:0005488|GO:0016874|GO:0005575|GO:0006464	THC2497066	Hs.591633	Hs.591633
																								4216	4216	NM_006724	NM_006724	chr6:161455421-161455480	GO:0005515|GO:0048471|GO:0006950|GO:0007254|GO:0005524|GO:0046872|GO:0007243|GO:0000186|GO:0005737|GO:0004672|GO:0000166|GO:0004674|GO:0006468|GO:0043507|GO:0004709	THC2495762	Hs.390428	Hs.390428
																									0		0	chr5:90598820-90598761				0
																									0	DB550107	DB550107	chr2:196434411-196434352		THC2692480	Hs.641557	Hs.641557
																									0	XR_109082	XR_109082	chr12:10089275-10089216		THC2695163	Hs.282397	Hs.282397
																									0	NR_003716	NR_003716	chr12:54356155-54356096		THC2620450	Hs.197076	Hs.197076
																									0		0	chr11:043488922-043488981		THC2560329		0
																									0	NR_002970	NR_002970	chr18:51748749-51748690		THC2617685		0
																								162968	162968	NM_198458	NM_198458	chr19:58867813-58867754	GO:0005622|GO:0006355|GO:0008270|GO:0005634|GO:0003677|GO:0046872		Hs.447840	Hs.447840
																								252839	252839	NM_016456	NM_016456	chr1:201120949-201120890	GO:0008150|GO:0003674|GO:0016020|GO:0005770|GO:0031902|GO:0006810|GO:0016021|GO:0005765|GO:0005764	THC2550879	Hs.181444	Hs.181444
																									0		0	chr15:53092335-53092276				0
																									0		0	chr11:61215961-61215902				0
																								1841	1841	NM_012145	NM_012145	chr2:242615249-242615190	GO:0015949|GO:0008283|GO:0050145|GO:0055086|GO:0006233|GO:0005524|GO:0004798|GO:0005829|GO:0046940|GO:0007049|GO:0071363|GO:0000166|GO:0016301|GO:0016740	THC2482297	Hs.471873	Hs.471873
																								57678	57678	AL832464	AL832464	chr10:113913749-113913690	GO:0016746|GO:0070236|GO:0005743|GO:0005741|GO:0005739|GO:0042104|GO:0051607|GO:0006631|GO:0019432|GO:0006650|GO:0031667|GO:0040018|GO:0044255|GO:0014823|GO:0006637|GO:0070970|GO:0032869|GO:0010867|GO:0055089|GO:0004366|GO:0008654|GO:0009749|GO:0016020|GO:0008152|GO:0009750|GO:0055091|GO:0050707|GO:0016021|GO:0046686	THC2612604	Hs.42586	Hs.42586
																								10346	10346	NM_006074	NM_006074	chr11:5731591-5731650	GO:0006355|GO:0003700|GO:0005794|GO:0015030|GO:0003714|GO:0016874|GO:0005634|GO:0009615|GO:0046872|GO:0043231|GO:0005622|GO:0070206|GO:0005737|GO:0006955|GO:0016607|GO:0044419|GO:0008270	THC2466493	Hs.501778	Hs.501778
																								222161	222161	NR_002186	NR_002186	chr7:30411448-30411507		THC2472284	Hs.112423	Hs.112423
																								153910	153910	NR_027312	NR_027312	chr6:142847941-142847882		THC2602049	Hs.350819	Hs.350819
																								8739	8739	NM_003806	NM_003806	chr12:117299112-117299053	GO:0032464|GO:0008634|GO:0005515|GO:0043525|GO:0090200|GO:0042981|GO:0051365|GO:0006917	THC2635231	Hs.87247	Hs.87247
																								11154	11154	NM_007077	NM_007077	chr14:31535524-31539091	GO:0005215|GO:0005905|GO:0005794|GO:0016020|GO:0008565|GO:0006810	THC2476474	Hs.293411	Hs.293411
																								808	808	NM_005184	NM_005184	chr19:47113758-47113817	GO:0005515|GO:0005886|GO:0050999|GO:0007268|GO:0031996|GO:0031997|GO:0007202|GO:0005829|GO:0060316|GO:0005737|GO:0006936|GO:0043274|GO:0010880|GO:0016301|GO:0060315|GO:0006006|GO:0046209|GO:0005876|GO:0005856|GO:0048011|GO:0005813|GO:0032465|GO:0005975|GO:0005509|GO:0019904|GO:0030168|GO:0005576|GO:0031432|GO:0051592|GO:0000922|GO:0007186|GO:0007596|GO:0002576|GO:0005654|GO:0005980|GO:0048306|GO:…	THC2597065	Hs.515487	Hs.515487
																									0		0	chr6:114192812-114192753				0
																								174	174	NM_001134	NM_001134	chr4:74321349-74321408	GO:0010033|GO:0031100|GO:0001542|GO:0005576|GO:0005615|GO:0060395|GO:0046872|GO:0001889|GO:0019953|GO:0005737|GO:0031016|GO:0042448|GO:0006810	THC2646891	Hs.518808	Hs.518808
																								201299	201299	NM_001034836	NM_001034836	chr17:34249654-34249595	GO:0005737|GO:0015030|GO:0006281|GO:0000166|GO:0016605|GO:0003723|GO:0005730|GO:0006310|GO:0005634|GO:0003677	THC2479549	Hs.194411	Hs.194411
																								83942	83942	NM_032028	NM_032028	chr5:112768797-112768738	GO:0000287|GO:0001669|GO:0007286|GO:0007275|GO:0007283|GO:0031410|GO:0005524|GO:0030154|GO:0019861|GO:0005737|GO:0000166|GO:0004674|GO:0006468	THC2474046	Hs.519507	Hs.519507
																								440078	440078	NR_026788	NR_026788	chr12:8353386-8353445		THC2528089	Hs.512257	Hs.512257
																								114908	114908	NM_052932	NM_052932	chr11:102267545-102267486	GO:0016020|GO:0004872|GO:0016021|GO:0070267|GO:0009897	THC2536867	Hs.503709	Hs.503709
																								91056	91056	NM_138368	NM_138368	chr11:65544099-65544040	GO:0005515		Hs.591957	Hs.591957
																								25903	25903	NM_015441	NM_015441	chr1:161953465-161953406	GO:0031012|GO:0030198|GO:0050840|GO:0005576	THC2485453	Hs.507515	Hs.507515
																								4683	4683	NM_002485	NM_002485	chr8:90946443-90946384	GO:0005515|GO:0007095|GO:0008284|GO:0031576|GO:0030870|GO:0031575|GO:0005657|GO:0001832|GO:0048145|GO:0005634|GO:0006302|GO:0005622|GO:0004003|GO:0000723|GO:0000724|GO:0050885|GO:0007050|GO:0032508|GO:0000784|GO:0031954|GO:0033674|GO:0030330|GO:0005694|GO:0045190|GO:0042493|GO:0005730|GO:0006915|GO:0001701|GO:0003684|GO:0007049|GO:0047485|GO:0006281|GO:0007126|GO:0030174|GO:0045665|GO:0005654|GO:…	THC2466208	Hs.492208	Hs.492208
																								8638	8638	NM_003733	NM_003733	chr12:121458379-121458320	GO:0003725|GO:0019221|GO:0005730|GO:0003677|GO:0005524|GO:0005829|GO:0046966|GO:0008150|GO:0005737|GO:0006955|GO:0060337|GO:0016740|GO:0060333	THC2471311	Hs.118633	Hs.118633
																								2925	2925	NM_005314	NM_005314	chrX:16171051-16171110	GO:0004946|GO:0042923|GO:0007186|GO:0005886|GO:0008283|GO:0005887|GO:0042127|GO:0035176|GO:0007611|GO:0008528|GO:0004872|GO:0004871	THC2478137	Hs.567282	Hs.567282
																								8651	8651	NM_003745	NM_003745	chr16:11348443-11348384	GO:0005515|GO:0005159|GO:0031100|GO:0019221|GO:0043434|GO:0005634|GO:0005829|GO:0060334|GO:0035556|GO:0005737|GO:0060337|GO:0071230|GO:0060338|GO:0032496|GO:0045444|GO:0034097|GO:0032355|GO:0060333|GO:0042518|GO:0019901|GO:0019210|GO:0042493|GO:0046627|GO:0007259|GO:0046426|GO:0032570|GO:0016023|GO:0004860|GO:0001932|GO:0040008	THC2666012	Hs.50640	Hs.50640
																								5608	5608	NM_002758	NM_002758	chr17:67537962-67538021	GO:0034142|GO:0070423|GO:0002218|GO:0060048|GO:0051403|GO:0005829|GO:0042692|GO:0002756|GO:0000187|GO:0000166|GO:0002755|GO:0007050|GO:0034138|GO:0004708|GO:0034130|GO:0043065|GO:0019901|GO:0034134|GO:0042493|GO:0002224|GO:0005524|GO:0006975|GO:0007165|GO:0008063|GO:0051149|GO:0004674|GO:0045087|GO:0005654|GO:0004713	THC2639145	Hs.463978	Hs.463978
																									0		0	chr12:093429166-093429225				0
																									0	NR_003133	NR_003133	chr1:89890204-89890263			Hs.661968	Hs.661968
																									0	XR_110949	XR_110949	chrUn_gl000224:102524-102583		THC2615031	Hs.572231	Hs.572231
																								283050	283050	NR_024431	NR_024431	chr10:80703155-80703096		THC2610482	Hs.309176	Hs.309176
																									0		0	chr2:145281222-145281163		THC2723627		0
																								9217	9217	NM_004738	NM_004738	chr20:57021815-57021874	GO:0005515|GO:0006665|GO:0008219|GO:0005794|GO:0046982|GO:0005783|GO:0048487|GO:0042803|GO:0030968|GO:0016020|GO:0005198|GO:0044419|GO:0019048|GO:0005789|GO:0016021|GO:0019899|GO:0045070	THC2521716	Hs.182625	Hs.182625
																								347273	347273	NM_001018116	NM_001018116	chr9:103349793-103349852	GO:0030018|GO:0006355|GO:0005737|GO:0007517|GO:0045944|GO:0007275|GO:0030017|GO:0030154	THC2477027	Hs.99004	Hs.99004
																								863	863	NM_005187	NM_005187	chr16:88941407-88941348	GO:0005515|GO:0003700|GO:0005794|GO:0008283|GO:0005730|GO:0005634|GO:0046872|GO:0030154|GO:0005622|GO:0000139|GO:0016020|GO:0005654|GO:0008270|GO:0030851	THC2465091	Hs.513811	Hs.513811
																								283385	283385	NM_173855	NM_173855	chr12:122091074-122091015		THC2479424	Hs.434154	Hs.434154
																								647042	647042	NM_001164465	NM_001164465	chr15:82637381-82637322		THC2484077	Hs.459120	Hs.459120
																								6191	6191		0	chrX:71494164-71494105	GO:0010467|GO:0008284|GO:0003735|GO:0016070|GO:0016071|GO:0019083|GO:0019058|GO:0015935|GO:0045727|GO:0007275|GO:0019843|GO:0006415|GO:0006412|GO:0005829|GO:0006414|GO:0005622|GO:0005737|GO:0022627|GO:0031018|GO:0030529|GO:0016032|GO:0005840|GO:0044267|GO:0005844	THC2584584		0
																								1821	1821	NM_001939	NM_001939	chrX:100519426-100519485	GO:0005737|GO:0005886|GO:0008270|GO:0007417|GO:0005856|GO:0046872	THC2612463	Hs.159291	Hs.159291
																									0		0	chr1:27986898-27986839		THC2644835		0
																								399694	399694	NM_203349	NM_203349	chr15:49116206-49116147	GO:0035556|GO:0030971|GO:0030054|GO:0005886|GO:0045211|GO:0019904|GO:0045202	THC2533894	Hs.642615	Hs.642615
																									0	NR_023915	NR_023915	chr15:25364350-25364409		THC2568660		0
																									0	NM_001166696	NM_001166696	chr5:36609249-36609308	GO:0043005|GO:0005886|GO:0007605|GO:0005314|GO:0070779|GO:0005313|GO:0005743|GO:0045202|GO:0007268|GO:0031223|GO:0015813|GO:0016323|GO:0010035|GO:0048667|GO:0043197|GO:0050885|GO:0043025|GO:0006835|GO:0043205|GO:0009416|GO:0017153|GO:0046677|GO:0006811|GO:0015293|GO:0009986|GO:0006537|GO:0051938|GO:0042493|GO:0021545|GO:0009611|GO:0005624|GO:0055085|GO:0016020|GO:0050806|GO:0001504|GO:0043490|GO:…	THC2481667		0
																									0		0	chr1:173392534-173392475		THC2776855		0
																									0	XM_003403542	XM_003403542	chr21:10862881-10862940	GO:0005576	THC2561759		0
																									0	XR_133475	XR_133475	chr12:8543553-8543494		THC2478567	Hs.434403	Hs.434403
																								246	246	NM_001140	NM_001140	chr17:4534989-4534930	GO:0006629|GO:0019370|GO:0005506|GO:0019372|GO:0005730|GO:0005634|GO:0030282|GO:0046872|GO:0005829|GO:0004052|GO:0005737|GO:0006954|GO:0016165|GO:0047977|GO:0016491|GO:0050473	THC2475507	Hs.73809	Hs.73809
																								26235	26235	NM_012160	NM_012160	chr6:99322242-99322183	GO:0006511|GO:0005737|GO:0005730|GO:0000151|GO:0005634	THC2471102	Hs.728297	Hs.728297
																								1088	1088	NM_001816	NM_001816	chr19:43084565-43084506	GO:0006955|GO:0005886|GO:0005887|GO:0031225|GO:0005615	THC2475392	Hs.41	Hs.41
																								220988	220988	NM_194247	NM_194247	chr2:178087920-178087979	GO:0008380|GO:0010467|GO:0003723|GO:0005730|GO:0005634|GO:0071013|GO:0003729|GO:0005737|GO:0051033|GO:0000166|GO:0000398|GO:0030529|GO:0005654|GO:0051028|GO:0030530	THC2493321	Hs.516539	Hs.516539
																									0	NR_039975	NR_039975	chr4:185814274-185814215		THC2611869	Hs.378150	Hs.378150
																								134265	134265	NM_152406	NM_152406	chr5:148720325-148720384		THC2472547	Hs.483793	Hs.483793
																									0		0	chr1:229916350-229916291				0
																									0	BC015784	BC015784	chr8:29648927-29648986		THC2601272		0
																									0		0	chr6:058245303-058245362		THC2576836		0
																								9295	9295	NM_004768	NM_004768	chr1:70716305-70716364	GO:0005515|GO:0006397|GO:0008380|GO:0010467|GO:0006369|GO:0006366|GO:0003723|GO:0031124|GO:0005730|GO:0005634|GO:0003676|GO:0006406|GO:0000166|GO:0000398|GO:0005654	THC2534840	Hs.479693	Hs.479693
																								4897	4897	NM_001037132	NM_001037132	chr7:107788235-107788176	GO:0043005|GO:0030424|GO:0005886|GO:0030506|GO:0045202|GO:0001525|GO:0007409|GO:0007417|GO:0007416|GO:0019227|GO:0030516|GO:0016337|GO:0007413|GO:0008104|GO:0045162|GO:0045666|GO:0005887|GO:0007411|GO:0001764|GO:0009897	THC2602558	Hs.21422	Hs.21422
																								5357	5357	NM_002670	NM_002670	chr3:142432120-142432179	GO:0005737|GO:0051015|GO:0005509|GO:0005200	THC2465151	Hs.203637	Hs.203637
																								57817	57817	NM_021175	NM_021175	chr19:35775986-35776045	GO:0006879|GO:0006955|GO:0005737|GO:0045179|GO:0005179|GO:0050832|GO:0031640|GO:0005576|GO:0042742	THC2478089	Hs.8821	Hs.8821
																								10360	10360	NM_006993	NM_006993	chr10:103541278-103541219	GO:0009303|GO:0006364|GO:0005730|GO:0005634|GO:0003676	THC2470521	Hs.90691	Hs.90691
																								26851	26851	NR_003271	NR_003271	chr17:18965382-18965441		THC2567949	Hs.658815	Hs.658815
																									0	AK055942	AK055942	chr16:88128309-88128368		THC2605689	Hs.461706	Hs.461706
																								284756	284756	NM_173644	NM_173644	chr20:58647278-58647337		THC2482980	Hs.335319	Hs.335319
																								23460	23460	NM_080284	NM_080284	chr17:67074908-67074849	GO:0016020|GO:0000166|GO:0006810|GO:0016021|GO:0016887|GO:0005524	THC2470497	Hs.709514	Hs.709514
																								23499	23499	NM_012090	NM_012090	chr1:39749808-39750014	GO:0005515|GO:0008017|GO:0006200|GO:0005886|GO:0043001|GO:0006928|GO:0030177|GO:0042995|GO:0015629|GO:0051893|GO:0005737|GO:0051015|GO:0015630|GO:0007050|GO:0005856|GO:0016055|GO:0016887|GO:0005794|GO:0001707|GO:0005874|GO:0005509|GO:0032886|GO:0003779|GO:0032587|GO:0008150|GO:0007163|GO:0042060|GO:0006620|GO:0010632	THC2485687	Hs.472475	Hs.472475
																								9975	9975	NM_005126	NM_005126	chr3:24021460-24021519	GO:0010467|GO:0034339|GO:0006355|GO:0003700|GO:0003707|GO:0005634|GO:0046872|GO:0043565|GO:0004872|GO:0005654|GO:0008270|GO:0004879|GO:0030522	THC2601359	Hs.37288	Hs.37288
																								60495	60495	NM_021828	NM_021828	chr10:100219181-100219122	GO:0005622|GO:0008150|GO:0016020|GO:0043169|GO:0005975|GO:0016798|GO:0030305	THC2486547	Hs.500750	Hs.500750
																									0		0	chr10:57914731-57914672				0
																								594	594	NM_183050	NM_183050	chr6:81055230-81055289	GO:0003863|GO:0005515|GO:0007584|GO:0009083|GO:0051384|GO:0032403|GO:0051591|GO:0003826|GO:0005739|GO:0034641|GO:0005759|GO:0016831|GO:0005947	NP708312	Hs.654441	Hs.654441
																								7046	7046	NM_004612	NM_004612	chr9:101916322-101916381	GO:0005515|GO:0014070|GO:0043627|GO:0030054|GO:0030307|GO:0048705|GO:0048844|GO:0048538|GO:0046332|GO:0009790|GO:0009791|GO:0048701|GO:0005114|GO:0007507|GO:0046777|GO:0044459|GO:0000166|GO:0018105|GO:0034695|GO:0018107|GO:0030199|GO:0007179|GO:0031396|GO:0031625|GO:0045885|GO:0046982|GO:0007566|GO:0007568|GO:0043393|GO:0009636|GO:0001701|GO:0043235|GO:0001501|GO:0042060|GO:0005923|GO:0045893|GO:…	THC2601159	Hs.494622	Hs.494622
																								1503	1503	NM_001905	NM_001905	chr1:41478082-41478142	GO:0006241|GO:0015949|GO:0016874|GO:0042493|GO:0006221|GO:0055086|GO:0005575|GO:0005524|GO:0005829|GO:0006139|GO:0000166|GO:0003883|GO:0006541	THC2468102	Hs.473087	Hs.473087
																									0	AK054980	AK054980	chr8:8024162-8024221		THC2513702	Hs.680615	Hs.680615
																								1983	1983	NM_001969	NM_001969	chr14:103811176-103811235	GO:0010467|GO:0016070|GO:0003924|GO:0003743|GO:0005525|GO:0006412|GO:0006413|GO:0005829|GO:0006184|GO:0005737|GO:0000166|GO:0006446|GO:0044267|GO:0008135	THC2492024	Hs.433702	Hs.433702
																									0		0	chr1:151585770-151585711				0
																									0		0	chr5:90598248-90598189				0
																									0	NR_001457	NR_001457	chr1:45244071-45244130		THC2582543		0
																									0	M15530	M15530	chr16:58588342-58588401		THC2490532	Hs.654375	Hs.654375
																									0	GD257545	GD257545	chr1:243260609-243260550		THC2517944	Hs.637192	Hs.637192
																								4261	4261	NM_000246	NM_000246	chr16:11018667-11018726	GO:0005515|GO:0044212|GO:0003713|GO:0019221|GO:0005634|GO:0000122|GO:0008022|GO:0003677|GO:0005524|GO:0032403|GO:0045348|GO:0006955|GO:0000166|GO:0045345|GO:0032966|GO:0045944|GO:0005654|GO:0034341|GO:0045893|GO:0033613|GO:0045892|GO:0046677|GO:0060333	THC2721437	Hs.701991	Hs.701991
																									0		0	chr7:031402201-031402142				0
																								9928	9928	NM_014875	NM_014875	chr1:200521383-200521324	GO:0005515|GO:0005737|GO:0000166|GO:0005874|GO:0005819|GO:0005634|GO:0005856|GO:0003777|GO:0005524|GO:0007018	THC2491276	Hs.3104	Hs.3104
																									0		0	chr1:231663139-231658380		THC2540869		0
																									0		0					0
																								827	827	NM_014289	NM_014289	chrX:110488476-110488417	GO:0008017|GO:0005622|GO:0048471|GO:0005737|GO:0004198|GO:0051493|GO:0001578|GO:0006508|GO:0005876|GO:0005856	THC2468861	Hs.496593	Hs.496593
																								55323	55323	NM_197958	NM_197958	chr15:71143871-71143812	GO:0006396|GO:0005737|GO:0005794|GO:0000166|GO:0030529|GO:0003723|GO:0005730|GO:0005634|GO:0003676|GO:0043231	THC2613588	Hs.416755	Hs.416755
																								113730	113730	NM_138433	NM_138433	chr22:50989288-50989347		THC2610609	Hs.137007	Hs.137007
																								79612	79612	NM_024561	NM_024561	chr13:41936235-41936294	GO:0005667|GO:0005737|GO:0005488|GO:0043022|GO:0016407|GO:0005634|GO:0045893|GO:0006474	NP1244554	Hs.512914	Hs.512914
																									0	NR_024497	NR_024497	chr10:38717161-38717220		THC2556094	Hs.627204	Hs.627204
																								10741	10741	NM_006606	NM_006606	chr20:18470505-18470446	GO:0005737|GO:0016787|GO:0042127|GO:0005634	THC2743471	Hs.69330	Hs.69330
																								9022	9022	NM_004669	NM_004669	chr9:139889119-139889060	GO:0005515|GO:0007165|GO:0006821|GO:0005737|GO:0005244|GO:0016020|GO:0005247|GO:0034707|GO:0005634|GO:0016021|GO:0005254|GO:0006811	THC2472278	Hs.64746	Hs.64746
																								3559	3559	NM_000417	NM_000417	chr10:6067898-6067839	GO:0002437|GO:0050687|GO:0004911|GO:0043065|GO:0005886|GO:0008283|GO:0006915|GO:0006924|GO:0019976|GO:0042130|GO:0042104|GO:0006955|GO:0050777|GO:0050728|GO:0008144|GO:0004872|GO:0046013|GO:0016021|GO:0045582|GO:0007166|GO:0009897	THC2604346	Hs.231367	Hs.231367
																								196441	196441	NM_144982	NM_144982	chr12:72050740-72050681	GO:0005622|GO:0005515|GO:0006396|GO:0046872	NP1079500	Hs.527874	Hs.527874
																									0	AL117577	AL117577	chr2:19688297-19688356		THC2614443	Hs.274526	Hs.274526
																									0	AF088011	AF088011	chr4:80220617-80220676		THC2616733		0
																								219738	219738	NM_145306	NM_145306	chr10:71393191-71393250	GO:0016020|GO:0016021	THC2471265	Hs.522992	Hs.522992
																									0	XR_108406	XR_108406	chr2:179644609-179644668		THC2626240	Hs.570275	Hs.570275
																								23430	23430	NM_012217	NM_012217	chr16:1306883-1306942	GO:0004252|GO:0006508|GO:0008236|GO:0008233|GO:0005576	THC2484029	Hs.677789	Hs.677789
																									0		0	chr19:008788527-008788586				0
																									0		0	chr6:2284007-2284066				0
																								1240	1240	NM_001142343	NM_001142343	chr12:108681943-108681884	GO:0050848|GO:0005515|GO:0005886|GO:0004930|GO:0032088|GO:0001501|GO:0006955|GO:0006935|GO:0007186|GO:0032695|GO:0005887|GO:0004950|GO:0010759|GO:0004872|GO:0004871|GO:0016021	THC2699717	Hs.197143	Hs.197143
																									0	BF246030	BF246030	chr10:6168065-6168006			Hs.576800	Hs.576800
																								90427	90427	NM_001003940	NM_001003940	chr15:40380509-40380450	GO:0005515|GO:0032464|GO:0008633|GO:0001669|GO:0005886|GO:0006915|GO:0005741|GO:0042981|GO:0016459|GO:0005829|GO:0005737|GO:0090200|GO:0008629	THC2651021	Hs.591104	Hs.591104
																								55357	55357	NM_018421	NM_018421	chr9:100961388-100961329	GO:0005622|GO:0005737|GO:0045296|GO:0030054|GO:0032851|GO:0016023|GO:0005634|GO:0031410|GO:0005097|GO:0005096	THC2484888	Hs.371016	Hs.371016
																									0	NR_044994	NR_044994	chr10:131906012-131906071		THC2484147	Hs.620802	Hs.620802
																								9212	9212	NM_004217	NM_004217	chr17:8110917-8110655	GO:0051256|GO:0005515|GO:0000236|GO:0008283|GO:0034501|GO:0005634|GO:0071777|GO:0031145|GO:0046872|GO:0005829|GO:0000910|GO:0005737|GO:0046777|GO:0000166|GO:0000087|GO:0005856|GO:0000780|GO:0005694|GO:0007568|GO:0051983|GO:0005819|GO:0016570|GO:0030496|GO:0005524|GO:0032133|GO:0004674|GO:0004712|GO:0000779|GO:0000278|GO:0008608	NP1275914	Hs.442658	Hs.442658
																									0		0	chrX:056231420-056231479		THC2714876		0
																									0	NR_002951	NR_002951	chr12:49061311-49061252		THC2649510		0
																								246181	246181	NR_040288	NR_040288	chr1:19592551-19592492	GO:0016491	THC2537633	Hs.662342	Hs.662342
																									0	NR_033908	NR_033908	chr1:703933-701714		THC2585345	Hs.650882	Hs.650882
																									0		0	chr18:74240531-74240590				0
																								115353	115353	NM_052940	NM_052940	chr1:54426075-54426134		NP1190508	Hs.40094	Hs.40094
																								4084	4084	NM_002357	NM_002357	chr2:70142526-70143302	GO:0005739|GO:0003712|GO:0006355|GO:0005737|GO:0003700|GO:0008283|GO:0003714|GO:0005730|GO:0007275|GO:0005634|GO:0003677	THC2650605	Hs.468908	Hs.468908
																								64943	64943	NM_022908	NM_022908	chr3:52561355-52559298	GO:0016787|GO:0046872	THC2466137	Hs.84753	Hs.84753
																									0	BX088681	BX088681	chr6:170588484-170588543		THC2698171	Hs.121442	Hs.121442
																									0		0	chr10:116755281-116756276				0
																								8743	8743	NM_003810	NM_003810	chr3:172224285-172224226	GO:0005515|GO:0008633|GO:0008624|GO:0005164|GO:0006919|GO:0007267|GO:0005102|GO:0006915|GO:0005576|GO:0005625|GO:0006917|GO:0005125|GO:0005615|GO:0046872|GO:0007165|GO:0006955|GO:0016020|GO:0005887|GO:0043123	THC2507406	Hs.478275	Hs.478275
																									0	XR_132550	XR_132550	chr8:66645485-66645426			Hs.660492	Hs.660492
																								4940	4940	NM_006187	NM_006187	chr12:113410131-113410190	GO:0005792|GO:0003723|GO:0019221|GO:0016779|GO:0005524|GO:0005829|GO:0005737|GO:0006139|GO:0006955|GO:0051607|GO:0060337|GO:0000166|GO:0016740|GO:0060700|GO:0060333|GO:0045071	THC2616649	Hs.528634	Hs.528634
																									0	AK094771	AK094771	chr21:37477361-37477420		THC2619411		0
																								11064	11064		0	chr9:123920136-123920195	GO:0005515|GO:0005813|GO:0005737|GO:0000086|GO:0005856|GO:0000278|GO:0051301|GO:0005829	THC2742440		0
																								80853	80853	NM_030647	NM_030647	chr7:139796415-139796356	GO:0032454|GO:0035574|GO:0035575|GO:0005506|GO:0005730|GO:0005634|GO:0035064|GO:0051864|GO:0046872|GO:0007399|GO:0070544|GO:0071557|GO:0016491|GO:0016706|GO:0008270|GO:0030901|GO:0045893|GO:0016702|GO:0071558|GO:0016568|GO:0033169	NP104107	Hs.308710	Hs.308710
																									0		0	chr7:130565591-130565532		THC2499144		0
																								25822	25822	NM_001135005	NM_001135005	chr9:34997178-34997237	GO:0006986|GO:0006457|GO:0031072|GO:0005634|GO:0051082|GO:0005829	THC2477633	Hs.237506	Hs.237506
																									0	XR_109853	XR_109853	chr4:157564878-157564937		THC2704608		0
																								2305	2305	NM_202002	NM_202002	chr12:2967381-2967322	GO:0071156|GO:0005515|GO:0007389|GO:0008284|GO:0003700|GO:0006366|GO:0003705|GO:0090344|GO:0005634|GO:0046578|GO:0009790|GO:0032873|GO:0001558|GO:0043231|GO:0051090|GO:0005737|GO:0003690|GO:0045944|GO:0042127|GO:0009888|GO:0006978|GO:0005667|GO:0006355|GO:0008301|GO:0019904|GO:0005730|GO:0000122|GO:0003677|GO:0043565|GO:0001889|GO:0007049|GO:0006281|GO:2000377|GO:2000781|GO:0045893|GO:0045892|GO:…	NP708217	Hs.239	Hs.239
																									0	BC107108	BC107108	chr15:20363051-20363110		THC2572376	Hs.356398	Hs.356398
																								55547	55547	BU190374	BU190374			THC2566934	Hs.701992	Hs.701992
																								6614	6614	NM_023068	NM_023068	chr20:3668277-3668218	GO:0016337|GO:0006954|GO:0007160|GO:0005886|GO:0005529|GO:0005576|GO:0016021|GO:0006897	THC2491270	Hs.31869	Hs.31869
																									0	AL049782	AL049782	chr13:33066769-33066710		THC2493050	Hs.687692	Hs.687692
																								9826	9826	NM_198236	NM_198236	chr1:156905226-156905167	GO:0005515|GO:0008624|GO:0030036|GO:0007264|GO:0035023|GO:0006941|GO:0006928|GO:0030010|GO:0007266|GO:0001558|GO:0005829|GO:0005622|GO:0005085|GO:0000910|GO:0005737|GO:0007411|GO:0004871|GO:0005089|GO:0051056|GO:0048011|GO:0001664|GO:0006915|GO:0007186|GO:0016020|GO:0045893|GO:0005096	THC2467657	Hs.516954	Hs.516954
																								11217	11217	NM_001004065	NM_001004065	chr9:112933758-112933817	GO:0019899	THC2563689	Hs.591908	Hs.591908
																								8409	8409		0	chrX:47516577-47516518	GO:0005515|GO:0008017|GO:0005813|GO:0016272|GO:0048487|GO:0000226|GO:0005634|GO:0051297|GO:0005737|GO:0051015|GO:0047497|GO:0006457|GO:0000930|GO:0051082|GO:0005856	THC2619623		0
																								58476	58476	NM_021202	NM_021202	chr20:33300157-33300216	GO:0005634	THC2466072	Hs.516994	Hs.516994
																								374819	374819	NM_199340	NM_199340	chr17:62850492-62850488	GO:0016020|GO:0016021	THC2479720	Hs.551962	Hs.551962
																									0		0	chr5:173216329-173216270				0
																									0		0	chr1:143189463-143189522		THC2575153		0
																									0	NR_003055	NR_003055	chr3:184043500-184043559				0
																									0	BC029410	BC029410	chr7:56804200-56804141		THC2501412	Hs.544999	Hs.544999
																									0	NR_004379	NR_004379	chrX:109468276-109468217				0
																									0	BG212470	BG212470	chr2:145336813-145336872		THC2697395	Hs.333693	Hs.333693
																								142913	142913	NR_028492	NR_028492	chr10:89605232-89605291		THC2486844	Hs.369431	Hs.369431
																									0		0	chr5:53941938-53941997				0
																								4780	4780	NM_006164	NM_006164	chr2:178095752-178095693	GO:0005813|GO:0006355|GO:0003700|GO:0005886|GO:0006366|GO:0019904|GO:0005634|GO:2000121|GO:0005829|GO:0030968|GO:0045995|GO:0043565|GO:0005737|GO:0030194|GO:0045944|GO:0046983|GO:0034599|GO:2000379|GO:0000785	THC2469892	Hs.155396	Hs.155396
																								8748	8748	NM_003814	NM_003814	chr14:70989433-70989374	GO:0007338|GO:0016020|GO:0006508|GO:0008270|GO:0008233|GO:0016021|GO:0004222|GO:0046872|GO:0008237	THC2477933	Hs.177984	Hs.177984
																									0		0	chr4:175451293-175451352				0
																								5641	5641	NM_001008530	NM_001008530	chr14:93178016-93176171	GO:0005770|GO:0042359|GO:0045177|GO:0004197|GO:0043524|GO:0040015|GO:0004674|GO:0006766|GO:0006508|GO:0001101|GO:0008233|GO:0008202|GO:0043202	NP1188457	Hs.18069	Hs.18069
																								128486	128486	NM_001080472	NM_001080472	chr20:42935452-42935393	GO:0005783|GO:0030176|GO:0035356|GO:0010866|GO:0034389|GO:0005739|GO:0003674|GO:0016020|GO:0010890|GO:0007010|GO:0022604|GO:0005789|GO:0016021	THC2496842	Hs.632269	Hs.632269
																								65083	65083	NM_022917	NM_022917	chr9:33464935-33464159	GO:0000794|GO:0005694|GO:0006364|GO:0003723|GO:0005730|GO:0005634	NP287178	Hs.493709	Hs.493709
																								54478	54478	NM_001195228	NM_001195228	chr17:6352667-6352726	GO:0005515|GO:0005730	NP1201054	Hs.592116	Hs.592116
																									0	NM_015171	NM_015171	chr16:28133038-28128772	GO:0005515|GO:0005737|GO:0005886|GO:0008565|GO:0006611|GO:0005730|GO:0005634|GO:0006886	THC2565464	Hs.460468	Hs.460468
																								51477	51477	NM_016368	NM_016368	chr19:18546437-18546378	GO:0005737|GO:0006021|GO:0004512|GO:0000166|GO:0008654|GO:0016853	THC2578745	Hs.405873	Hs.405873
																									0	NM_001164315	NM_001164315	chr2:97820421-97823845		THC2512119	Hs.646318	Hs.646318
																								347746	347746	NR_022011	NR_022011	chr15:25228582-25228641		THC2537227	Hs.564847	Hs.564847
																								2091	2091	NM_001436	NM_001436	chr19:40325192-40325133	GO:0005515|GO:0016074|GO:0015030|GO:0001652|GO:0031428|GO:0003723|GO:0006364|GO:0008168|GO:0005730|GO:0005634|GO:0008033|GO:0030529|GO:0016740	THC2465274	Hs.299002	Hs.299002
																								3676	3676	NM_000885	NM_000885	chr2:182399600-182399659	GO:0005515|GO:0008305|GO:0060710|GO:0009986|GO:0005886|GO:0050900|GO:0007507|GO:0001974|GO:0007229|GO:0007596|GO:0060324|GO:0050776|GO:0030183|GO:0007159|GO:0004872|GO:0016021|GO:0001968|GO:0007155|GO:0007157|GO:0009897	THC2472644	Hs.440955	Hs.440955
																									0	BG215776	BG215776	chr5:034651679-034651620		THC2740674	Hs.26651	Hs.26651
																								467	467	NM_001040619	NM_001040619	chr1:212792837-212792896	GO:0005515|GO:0006355|GO:0008284|GO:0003700|GO:0003714|GO:0005730|GO:0006094|GO:0005634|GO:0042802|GO:0043565|GO:0046983|GO:0005654|GO:0045892	THC2524525	Hs.460	Hs.460
																								57623	57623	AB167741	AB167741	chr8:135609851-135609792	GO:0005622|GO:0006355|GO:0005737|GO:0008270|GO:0005634|GO:0003677|GO:0046872|GO:0005829			0
																								10842	10842	NM_006658	NM_006658	chr7:31747985-31748044	GO:0007165|GO:0004864|GO:0004865|GO:0010921|GO:0007610|GO:0006468|GO:0005625|GO:0007417|GO:0007243	THC2471409	Hs.227011	Hs.227011
																									0	BC035191	BC035191	chr6:45539917-45539858			Hs.714205	Hs.714205
																								6285	6285	NM_006272	NM_006272	chr21:48019158-48019099	GO:0005515|GO:0048471|GO:0008283|GO:0005509|GO:0048156|GO:0005576|GO:0005634|GO:0007409|GO:0007417|GO:0001726|GO:0048154|GO:0042803|GO:0042802|GO:0005737|GO:0050786|GO:0048168|GO:0045087|GO:0043025|GO:0007611|GO:0007613|GO:0008270|GO:0043123|GO:0048306	THC2605292	Hs.422181	Hs.422181
																									0	CK825926	CK825926	chr7:65226732-65226791		THC2500466	Hs.689932	Hs.689932
																									0	XR_109463	XR_109463	chr18:3478877-3478936		THC2668398	Hs.635114	Hs.635114
																									0	XR_109456	XR_109456	chr17:31233282-31233341		THC2674252	Hs.615628	Hs.615628
																									0		0	chr14:73929235-73927912	GO:0021849|GO:0021670|GO:0005886|GO:0050769|GO:0007411|GO:0005887|GO:0007275|GO:0007399	THC2625848		0
																								85441	85441	NM_001037335	NM_001037335	chr20:62189535-62189476	GO:0006355|GO:0003723|GO:0003713|GO:0004386|GO:0004540|GO:0005634|GO:0003677|GO:0005524|GO:0046872|GO:0005622|GO:0000166|GO:0016787|GO:0005654|GO:0008270|GO:0044255	THC2463577	Hs.517180	Hs.517180
																								4172	4172	NM_002388	NM_002388	chr6:52128952-52128893	GO:0005515|GO:0042555|GO:0048471|GO:0005813|GO:0005658|GO:0005730|GO:0004386|GO:0000216|GO:0005634|GO:0003677|GO:0005524|GO:0043231|GO:0006260|GO:0000084|GO:0006271|GO:0005737|GO:0000082|GO:0016787|GO:0000166|GO:0006270|GO:0000075|GO:0005654|GO:0000278	THC2641099	Hs.179565	Hs.179565
																									0		0	chr16:003546255-003546314		THC2587207		0
																									0		0	chr12:004218799-004218740				0
																								3800	3800	NM_004522	NM_004522	chr2:149883078-149883137	GO:0005515|GO:0043005|GO:0005871|GO:0006996|GO:0005874|GO:0003777|GO:0005524|GO:0005737|GO:0008045|GO:0000166|GO:0035253|GO:0034190|GO:0005856|GO:0007018	THC2561166	Hs.660699	Hs.660699
																								9214	9214	NM_005449	NM_005449	chr1:207078423-207078364	GO:0006968|GO:0016020|GO:0006916|GO:0016021	THC2466559	Hs.728324	Hs.728324
																								84166	84166	NM_032206	NM_032206	chr16:057116822-057116881	GO:0005515|GO:0005634|GO:0032088|GO:0000979|GO:0005524|GO:0005829|GO:0060335|GO:0051607|GO:0005737|GO:0000166|GO:0060339|GO:0045345|GO:0045087|GO:0045944|GO:0060340|GO:0032480|GO:0043549	NP1156075	Hs.528836	Hs.528836
																								84689	84689	NM_032597	NM_032597	chr11:60184820-60184879	GO:0016020|GO:0004872|GO:0016021	NP1175661	Hs.709736	Hs.709736
																									0		0	chrUn_gl000227:000070140-000070199		THC2750096		0
																								3659	3659	NM_002198	NM_002198	chr5:131819501-131819442	GO:0003700|GO:0009408|GO:0006366|GO:0071300|GO:0019221|GO:0007249|GO:0005634|GO:0005829|GO:0060337|GO:0071359|GO:0045944|GO:0071375|GO:0071356|GO:0010942|GO:0060333|GO:0000975|GO:0007565|GO:0060416|GO:0042512|GO:0043565|GO:0045084|GO:0043374|GO:0007596|GO:0071347|GO:0005654|GO:0071260	THC2468586	Hs.436061	Hs.436061
																								81698	81698	NR_026813	NR_026813	chr15:77516360-77516301		THC2481718	Hs.656938	Hs.656938
																									0	NM_001037163	NM_001037163	chr7:6370065-6370006	GO:0005634	NP1247402	Hs.696146	Hs.696146
																								100128563	100128563	XR_132703	XR_132703	chr2:240269810-240269751		THC2489122	Hs.689442	Hs.689442
																									0		0	chr5:120389222-120389163				0
																								6775	6775	NM_003151	NM_003151	chr2:191895762-191895703	GO:0043565|GO:0006355|GO:0005737|GO:0003700|GO:0008283|GO:0019221|GO:0005509|GO:0005730|GO:0006468|GO:0005634|GO:0004871|GO:0007259	THC2564910	Hs.80642	Hs.80642
																									0	NM_001195259	NM_001195259	chr19:7983818-7983877		THC2691500	Hs.646773	Hs.646773
																									0	XR_108436	XR_108436	chr2:223186290-223186349		THC2606872		0
																								80723	80723	NM_025246	NM_025246	chr3:136573998-136574057	GO:0005794|GO:0016020|GO:0016021	THC2496079	Hs.477692	Hs.477692
																								64218	64218	NM_022367	NM_022367	chr1:156146532-156146591	GO:0016020|GO:0005886|GO:0007411|GO:0007275|GO:0004872|GO:0016021|GO:0030154|GO:0007399	THC2462832	Hs.408846	Hs.408846
																								1514	1514	NM_001912	NM_001912	chr9:90345326-90345385	GO:0071888|GO:0005515|GO:0004197|GO:0042393|GO:0006508|GO:0008233|GO:0005634|GO:0005576|GO:0005764	THC2576582	Hs.418123	Hs.418123
																								2260	2260	NM_001174066	NM_001174066	chr8:38315032-38314973	GO:0005515|GO:0008286|GO:0008284|GO:0005886|GO:0048705|GO:0005634|GO:0043009|GO:0042803|GO:0005829|GO:0005737|GO:0046777|GO:0000166|GO:0043406|GO:0000165|GO:0007411|GO:0048602|GO:0004872|GO:0008201|GO:0005007|GO:0006355|GO:0017134|GO:0048015|GO:0010518|GO:0018108|GO:0005576|GO:0014068|GO:0005524|GO:0010863|GO:0001501|GO:0016477|GO:0045666|GO:0005887|GO:0008543|GO:0016023|GO:0045595|GO:0006468|GO:…	NP319734	Hs.264887	Hs.264887
																								63947	63947	NM_033053	NM_033053	chrX:72068488-72068547		THC2478599	Hs.558685	Hs.558685
																								84803	84803	NM_032717	NM_032717	chr4:84526584-84526643	GO:0032006|GO:0016746|GO:0016020|GO:0005783|GO:0008152|GO:0019432|GO:0005789|GO:0004366|GO:0016021|GO:0008654	THC2464807	Hs.99196	Hs.99196
																								9716	9716	AK001173	AK001173	chr15:35147853-35147794	GO:0008380|GO:0000398|GO:0003723|GO:0005634|GO:0071013	THC2535963	Hs.510958	Hs.510958
																								1124	1124		0	chr7:29188214-29188273	GO:0043547|GO:0051056|GO:0001675|GO:0016020|GO:0007264|GO:0005070|GO:0030675|GO:0046872|GO:0005829|GO:0005096			0
																									0	DA666023	DA666023	chr3:192463008-192463067			Hs.581653	Hs.581653
																								373856	373856	XM_036729	XM_036729	chr22:20723843-20723784	GO:0006511|GO:0006508|GO:0008233|GO:0008234|GO:0004221	THC2632026	Hs.581057	Hs.581057
																								55672	55672	NM_017940	NM_017940	chr1:16907317-16907258	GO:0005737	THC2502952	Hs.467587	Hs.467587
																								51018	51018	NM_016052	NM_016052	chr1:218511102-218511161	GO:0005739|GO:0005730|GO:0005634	THC2500951	Hs.660109	Hs.660109
																								3679	3679	NM_002206	NM_002206	chr12:56078479-56078420	GO:0008305|GO:0007517|GO:0007160|GO:0005886|GO:0007229|GO:0008360|GO:0004872|GO:0016021|GO:0007155	THC2462084	Hs.524484	Hs.524484
																									0	XR_133032	XR_133032	chr13:54701538-54701479		THC2495739	Hs.351262	Hs.351262
																								56104	56104	NM_032095	NM_032095	chr5:140732188-140732247	GO:0005886|GO:0005509|GO:0016021|GO:0007155|GO:0007156	THC2601404	Hs.368160	Hs.368160
																									0	BC031108	BC031108	chr1:175848632-175848691		THC2487317		0
																								7873	7873	NM_006010	NM_006010	chr3:51426687-51426746	GO:0006986|GO:0008150|GO:0003674|GO:0005576|GO:0005575|GO:0008083	THC2468566	Hs.436446	Hs.436446
																								5650	5650	NM_005046	NM_005046	chr19:51480736-51480677	GO:0008544|GO:0004252|GO:0006508|GO:0008236|GO:0008233|GO:0005576	NP525688	Hs.151254	Hs.151254
																									0		0	chr10:072238094-072238035				0
																								729680	729680	AK090664	AK090664	chr13:21276863-21276804		THC2613209	Hs.655142	Hs.655142
																									0	BC012753	BC012753	chrUn_gl000214:67967-68026		THC2558572	Hs.132526	Hs.132526
																									0		0	chr19:013005577-013005636				0
																								285761	285761	NM_173674	NM_173674	chr6:117859979-117860457	GO:0016020|GO:0016021|GO:0007155	THC2714930	Hs.658304	Hs.658304
																								4808	4808	NM_005599	NM_005599	chr1:116379373-116379314	GO:0006355|GO:0007617|GO:0042698|GO:0007275|GO:0005634|GO:0007417|GO:0003677|GO:0030154	THC2601021	Hs.46296	Hs.46296
																								83756	83756	AK122959	AK122959	chr1:1270628-1270686	GO:0046982|GO:0007186|GO:0005886|GO:0008527|GO:0001582|GO:0033041|GO:0004872|GO:0016021|GO:0004871|GO:0050916|GO:0050917|GO:0050896	THC2628404	Hs.74375	Hs.74375
																								84958	84958	NM_032872	NM_032872	chr1:27676916-27676975	GO:0005515|GO:0042470|GO:0017137|GO:0005886|GO:0005624|GO:0005625|GO:0016192|GO:0006887|GO:0042043|GO:0006886|GO:0019897	THC2782501	Hs.469175	Hs.469175
																								100507507	100507507	XR_108783	XR_108783	chr7:143076846-143076787			Hs.626125	Hs.626125
																								284252	284252	NM_198991	NM_198991	chr18:24035570-24035511	GO:0016020|GO:0008076|GO:0005249|GO:0003714|GO:0005634|GO:0045892|GO:0006813|GO:0008134	THC2629899	Hs.526630	Hs.526630
																								27077	27077	NM_015681	NM_015681	chr17:19246728-19246669	GO:0042384|GO:0005813|GO:0060271|GO:0008158|GO:0005932	THC2722099	Hs.462445	Hs.462445
																									0		0	chr1:059465938-059465997				0
																								57730	57730	NM_025190	NM_025190	chr2:98121431-98121372		THC2477306	Hs.532921	Hs.532921
																								51531	51531	NM_016481	NM_016481	chr9:100675688-100672845	GO:0016787|GO:0044419	THC2780869	Hs.9196	Hs.9196
																									0		0	chr6:107167350-107167409				0
																								79820	79820	NM_024764	NM_024764	chr14:92054338-92053578	GO:0019861|GO:0016020|GO:0007275|GO:0016021|GO:0007283|GO:0030154	THC2626808	Hs.131755	Hs.131755
																									0	BG210915	BG210915	chr9:3648184-3648243			Hs.155793	Hs.155793
																								55701	55701	NM_018071	NM_018071	chr14:21557611-21557670	GO:0005622|GO:0005085|GO:0005737|GO:0035023|GO:0005089	THC2527500	Hs.35125	Hs.35125
																								23408	23408	NM_031244	NM_031244	chr6:13588636-13588695	GO:0006471|GO:0005739|GO:0005758|GO:0006342|GO:0016787|GO:0005759|GO:0070403|GO:0008270|GO:0006476|GO:0046872|GO:0003950	THC2516895	Hs.567431	Hs.567431
																									0		0	chr14:97411668-97411727		THC2722454		0
																									0	XR_108887	XR_108887	chr8:128960043-128959984		THC2482879	Hs.629674	Hs.629674
																								79730	79730	NM_024677	NM_024677	chr4:40811777-40811836	GO:0008168|GO:0016740	THC2472040	Hs.570821	Hs.570821
																								283111	283111	NM_001004760	NM_001004760	chr11:5221024-5220965	GO:0050911|GO:0007608|GO:0004984|GO:0005886|GO:0004930|GO:0004872|GO:0016021|GO:0004871|GO:0050896	NP1463391	Hs.553670	Hs.553670
																								3012	3012	NM_021052	NM_021052	chr6:26217554-26217613		THC2476057	Hs.121017	Hs.121017
																								23143	23143	NM_015116	NM_015116	chr13:47317618-47317677		THC2481457	Hs.507971	Hs.507971
																								51439	51439	NM_016255	NM_016255	chr6:17611415-17611474	GO:0016020|GO:0016021	THC2465886	Hs.95260	Hs.95260
																									0	S75894	S75894	chr14:106405744-106405685		NP508608	Hs.510635	Hs.510635
																									0	AK024142	AK024142	chr2:172632132-172632191		THC2501073	Hs.636887	Hs.636887
																								2683	2683	NM_001497	NM_001497	chr9:33111524-33111465	GO:0030057|GO:0005989|GO:0008092|GO:0060046|GO:0008285|GO:0005886|GO:0030112|GO:0030879|GO:0031526|GO:0050900|GO:0046872|GO:0042803|GO:0016323|GO:0003945|GO:0030198|GO:0032580|GO:0002064|GO:0007155|GO:0018279|GO:0060054|GO:0002526|GO:0009312|GO:0005794|GO:0060058|GO:0043014|GO:0005975|GO:0016757|GO:0060055|GO:0048487|GO:0004461|GO:0045136|GO:0005576|GO:0003831|GO:0007339|GO:0008378|GO:0035250|GO:…	THC2564797	Hs.272011	Hs.272011
																								6444	6444	NM_000337	NM_000337	chr5:156192946-156193005	GO:0042383|GO:0005737|GO:0007517|GO:0016010|GO:0005886|GO:0016012|GO:0007010|GO:0016021|GO:0005856	THC2541414	Hs.387207	Hs.387207
																								51510	51510	NM_016410	NM_016410	chr9:33280810-33280869	GO:0005515|GO:0008333|GO:0005634|GO:0015031|GO:0005829|GO:0005737|GO:0001919|GO:0016020|GO:0016197|GO:0007040|GO:0010008|GO:0016044|GO:0005768	THC2514087	Hs.635313	Hs.635313
																									0	NR_001294	NR_001294	chr15:25230254-25230313		THC2725480	Hs.660427	Hs.660427
																									0	NM_001168682	NM_001168682	chr7:100169908-100169849	GO:0006355|GO:0005737|GO:0005634	THC2518565		0
																								10644	10644	NM_006548	NM_006548	chr3:185364863-185363403	GO:0005515|GO:0017148|GO:0044430|GO:0048027|GO:0003723|GO:0005634|GO:0009653|GO:0045182|GO:0005829|GO:0042035|GO:0005737|GO:0000166|GO:0003730	THC2461871	Hs.35354	Hs.35354
																								83850	83850	AK125769	AK125769	chr3:138200228-138200287	GO:0005886|GO:0016021	THC2715544	Hs.666730	Hs.666730
																								311	311		0	chr10:81911255-81911196	GO:0005515|GO:0006909|GO:0042470|GO:0008429|GO:0005509|GO:0042581|GO:0005819|GO:0042582|GO:0030496|GO:0005634|GO:0005635|GO:0007109|GO:0048155|GO:0045335|GO:0005544|GO:0051592|GO:0005737|GO:0007049|GO:0005654|GO:0005856|GO:0051301|GO:0048306	THC2532058		0
																									0	NM_000267	NM_000267	chr17:29559737-29559796	GO:0001656|GO:0005515|GO:0048844|GO:0048593|GO:0042992|GO:0007406|GO:0007507|GO:0005622|GO:0046580|GO:0043525|GO:0000165|GO:0030198|GO:0048745|GO:0030199|GO:0048169|GO:0021897|GO:0032318|GO:0030336|GO:0031235|GO:0045685|GO:0014065|GO:0048485|GO:0046929|GO:0001649|GO:0043535|GO:0001889|GO:0032320|GO:0007519|GO:0007420|GO:0008542|GO:0032228|GO:0007422|GO:0042060|GO:0001952|GO:0030424|GO:0021987|GO:…	THC2529854	Hs.722777	Hs.722777
																								2983	2983	NM_000857	NM_000857	chr4:156726320-156726379	GO:0046982|GO:0007263|GO:0008015|GO:0043167|GO:0051879|GO:0030168|GO:0004383|GO:0005525|GO:0046872|GO:0043231|GO:0008074|GO:0035556|GO:0005737|GO:0000166|GO:0007596|GO:0006182|GO:0004872|GO:0020037	NP085770	Hs.77890	Hs.77890
																									0	XR_108794	XR_108794	chr7:106815430-106815489		THC2532322		0
																								7922	7922	NM_006979	NM_006979	chr6:33171800-33171859	GO:0016020|GO:0046873|GO:0005789|GO:0005624|GO:0006829|GO:0016021|GO:0055085|GO:0006811	THC2519566	Hs.631995	Hs.631995
																									0	AJ606328	AJ606328	chr6:134749659-134749600			Hs.634168	Hs.634168
																								6993	6993	AK026669	AK026669	chr6:159058312-159058253	GO:0005515|GO:0019060|GO:0005794|GO:0005874|GO:0000132|GO:0005819|GO:0042802|GO:0007399|GO:0003774|GO:0005737|GO:0007049|GO:0007067|GO:0032314|GO:0008277|GO:0051493|GO:0050768|GO:0048812|GO:0044419|GO:0006810|GO:0005868|GO:0005856|GO:0051301	THC2499901	Hs.445999	Hs.445999
																								55680	55680	NM_001042417	NM_001042417	chr10:70137124-70137065	GO:0005730|GO:0005634|GO:0046872	THC2479651	Hs.653144	Hs.653144
																									0	XR_109176	XR_109176	chr15:38364320-38364261		THC2611217	Hs.285193	Hs.285193
																								8204	8204	NM_003489	NM_003489	chr21:16333963-16333904	GO:0005515|GO:0042826|GO:0019915|GO:0003714|GO:0003713|GO:0030331|GO:0005102|GO:0035257|GO:0005634|GO:0050681|GO:0035259|GO:0000122|GO:0001543|GO:0046965|GO:0000118|GO:0045944|GO:0045893|GO:0030521|GO:0030728	THC2630835	Hs.155017	Hs.155017
																								100133857	100133857	AK128800	AK128800	chr20:45378939-45378880		THC2487422	Hs.698635	Hs.698635
																								391123	391123	NM_001013661	NM_001013661	chr1:159824170-159824111	GO:0016020|GO:0016021	THC2483151	Hs.647718	Hs.647718
																								22990	22990	NM_014982	NM_014982	chr14:71581937-71581996	GO:0016020|GO:0016021	THC2722632	Hs.446559	Hs.446559
																								91433	91433	NM_033544	NM_033544	chr15:91505419-91505478	GO:0005737|GO:0005886	THC2493980	Hs.655895	Hs.655895
																									0	XR_109030	XR_109030	chr10:134143866-134143807	GO:0000166|GO:0004674|GO:0005524|GO:0046872	THC2516477	Hs.665362	Hs.665362
																								151194	151194	NM_001127395	NM_001127395	chr2:208476430-208476371	GO:0016020|GO:0008168|GO:0016021|GO:0016740	NP316843	Hs.664764	Hs.664764
																									0		0	chr10:19036673-19036732				0
																								3575	3575	NM_002185	NM_002185	chr5:35876781-35876840	GO:0005515|GO:0033089|GO:0008361|GO:0005886|GO:0004917|GO:0005576|GO:0003823|GO:0048535|GO:0048872|GO:0010628|GO:0007165|GO:0006955|GO:0030217|GO:0042100|GO:0001915|GO:0016049|GO:0004872|GO:0016021|GO:0000018|GO:0007166|GO:0009897	THC2471416	Hs.591742	Hs.591742
																								22996	22996	NM_001080494	NM_001080494	chr1:51753563-51753504	GO:0008150|GO:0003674|GO:0005488|GO:0005575	THC2601809	Hs.112949	Hs.112949
																									0	XR_110833	XR_110833	chr1:145376879-145376820		THC2536807		0
																								126374	126374	NM_001080436	NM_001080436	chr19:34991985-34992044	GO:0006355|GO:0030054|GO:0005912|GO:0000932|GO:0035195|GO:0022604|GO:0007010|GO:0008270|GO:0005634|GO:0046872	THC2569234	Hs.585010	Hs.585010
																								8504	8504	NM_003630	NM_003630	chr6:143793334-143793393	GO:0005515|GO:0005730|GO:0005634|GO:0045046|GO:0055085|GO:0043231|GO:0016020|GO:0007031|GO:0016021|GO:0005779|GO:0016557|GO:0005778|GO:0005777	THC2524874	Hs.7277	Hs.7277
																								56906	56906	NM_020147	NM_020147	chr15:71173920-71173861	GO:0003677|GO:0046872	THC2471527	Hs.591123	Hs.591123
																								54072	54072	NR_024027	NR_024027	chr21:26758626-26758567		NP411921	Hs.234016	Hs.234016
																								9630	9630	NM_004297	NM_004297	chr9:80039044-80038985	GO:0001664|GO:0005886|GO:0005834|GO:0003924|GO:0030168|GO:0031683|GO:0005525|GO:0046872|GO:0031234|GO:0005085|GO:0006184|GO:0006471|GO:0004629|GO:0007165|GO:0019001|GO:0000166|GO:0007186|GO:0007596|GO:0060158|GO:0007188|GO:0004871	THC2475318	Hs.657795	Hs.657795
																									0		0	chr3:195437351-195437410		THC2591825		0
																								7915	7915	NM_170740	NM_170740	chr6:24536869-24536928	GO:0004777|GO:0006536|GO:0046459|GO:0006749|GO:0007268|GO:0005625|GO:0006083|GO:0007417|GO:0042803|GO:0007269|GO:0006681|GO:0022904|GO:0005739|GO:0051289|GO:0006105|GO:0005759|GO:0016491|GO:0009450|GO:0006006|GO:0006650|GO:0042135|GO:0006541	THC2491603	Hs.371723	Hs.371723
																								645566	645566	AK127393	AK127393	chr7_gl000195_random:164456-164515		THC2478389	Hs.644332	Hs.644332
																								8870	8870	NM_003897	NM_003897	chr6:30711371-30711312	GO:0005515|GO:0016020|GO:0006915|GO:0006916|GO:0016021|GO:0009653	THC2759397	Hs.76095	Hs.76095
																									0		0	chr8:125288019-125288357				0
																								23753	23753	NM_022044	NM_022044	chr22:21998511-21998570	GO:0016020|GO:0005783|GO:0005788	THC2462325	Hs.303116	Hs.303116
																								9662	9662	NM_025009	NM_025009	chr4:56899111-56899170	GO:0010457|GO:0005813|GO:0005737|GO:0007099|GO:0005814|GO:0000086|GO:0008022|GO:0005856|GO:0000278|GO:0005829	THC2500590	Hs.518767	Hs.518767
																									0		0	chr15:39812007-39811948				0
																								1958	1958	NM_001964	NM_001964	chr5:137804891-137804950	GO:0005515|GO:0003700|GO:0006366|GO:0044212|GO:0072110|GO:0000982|GO:0019221|GO:0005634|GO:0071480|GO:0046872|GO:0005622|GO:0005737|GO:0072303|GO:0060337|GO:0003690|GO:0045944|GO:0048169|GO:0007611|GO:0033233|GO:0090090|GO:0070498|GO:0035035|GO:0032868|GO:0000122|GO:0030509|GO:0003677|GO:0009749|GO:0043565|GO:0030217|GO:0071504|GO:0071506|GO:0008270|GO:0005654|GO:0045893	THC2565476	Hs.326035	Hs.326035
																									0		0	chr1:076531900-076531959				0
																								23625	23625	NM_001098784	NM_001098784	chr11:65341435-65341494		THC2494467	Hs.25723	Hs.25723
																								29028	29028	NM_014109	NM_014109	chr8:124332837-124332778	GO:0006355|GO:0016787|GO:0000166|GO:0005730|GO:0005634|GO:0016887|GO:0005524	THC2461452	Hs.370834	Hs.370834
																									0		0	chr4:119542590-119542649				0
																								196	196	NM_001621	NM_001621	chr7:17384999-17385058	GO:0005515|GO:0010468|GO:0014070|GO:0003700|GO:0006805|GO:0044212|GO:0006366|GO:0045899|GO:0051879|GO:0005634|GO:0005829|GO:0005737|GO:0001541|GO:0046983|GO:0030850|GO:0004872|GO:0004879|GO:0004871|GO:0009410|GO:0032355|GO:0005667|GO:0006355|GO:0001568|GO:0046982|GO:0006357|GO:0005730|GO:0006950|GO:0006915|GO:0030888|GO:0003677|GO:0071385|GO:0043565|GO:0007049|GO:0034752|GO:0045893|GO:0030522|GO:…	THC2472989	Hs.171189	Hs.171189
																								5728	5728	NM_000314	NM_000314	chr10:89727925-89727984	GO:0005515|GO:0051717|GO:0010997|GO:0050680|GO:0035335|GO:0007507|GO:0002902|GO:0033032|GO:0030336|GO:0000287|GO:2000134|GO:0007417|GO:0030165|GO:0048738|GO:0008543|GO:0016314|GO:0043542|GO:0010975|GO:0043491|GO:0009898|GO:0008138|GO:0019899|GO:0051898|GO:0006629|GO:0050852|GO:0008284|GO:0060736|GO:0008285|GO:0007092|GO:0008283|GO:0090344|GO:0005634|GO:0000079|GO:0051895|GO:0008289|GO:0005829|GO:…	THC2519743	Hs.500466	Hs.500466
																									0	AB529268	AB529268	chr1:247886497-247886438				0
																									0		0	chr2:166841219-166841278				0
																								10085	10085	NM_005711	NM_005711	chr5:83238522-83238463	GO:0005178|GO:0010811|GO:0005509|GO:0007275|GO:0005576|GO:0007155	THC2464367	Hs.482730	Hs.482730
																									0	NR_015410	NR_015410	chr6:22110999-22111058		THC2546382		0
																								80195	80195	NM_025125	NM_025125	chr10:81850635-81850694	GO:0016020|GO:0016021	THC2517834	Hs.169982	Hs.169982
																								387707	387707	NM_001159747	NM_001159747	chr10:97792081-97792140		THC2489539	Hs.652240	Hs.652240
																									0	BC035247	BC035247	chr3:119817564-119817623		THC2778933	Hs.387011	Hs.387011
																									0	NR_026795	NR_026795	chr10:27220209-27220150		THC2523063	Hs.529965	Hs.529965
																								5212	5212	NM_001177972	NM_001177972	chr2:36986759-36986818	GO:0005578|GO:0005576	THC2483251	Hs.137415	Hs.137415
																								4629	4629	NM_001040113	NM_001040113	chr16:15797968-15797909	GO:0042470|GO:0005516|GO:0003779|GO:0016459|GO:0005524|GO:0005829|GO:0006939|GO:0048739|GO:0032982|GO:0003774|GO:0006936|GO:0000166|GO:0007411|GO:0005859|GO:0008307|GO:0030241|GO:0048251	NP1146952	Hs.460109	Hs.460109
																								29065	29065	NR_002765	NR_002765	chr8:131307736-131307677		THC2490392	Hs.639318	Hs.639318
																								401647	401647	NM_001010917	NM_001010917	chr10:99627719-99627778	GO:0005794|GO:0016020|GO:0000139	THC2471578	Hs.567524	Hs.567524
																								2887	2887	NM_001001555	NM_001001555	chr7:50657872-50657813	GO:0005515|GO:0008286|GO:0030949|GO:0032868|GO:0005886|GO:0046627|GO:0005158|GO:0030178|GO:0045719|GO:0005829|GO:0042326|GO:0007165|GO:0005737|GO:0005070|GO:0046325|GO:0048009|GO:0042327	THC2659469	Hs.164060	Hs.164060
																									0	NR_039993	NR_039993	chr5:87705957-87732091		THC2651636		0
																								79863	79863	NM_024805	NM_024805	chr18:77806254-77806313	GO:0005739|GO:0006364	THC2545612	Hs.728931	Hs.728931
																								10144	10144	NM_014883	NM_014883	chr4:89647940-89647881	GO:0005622|GO:0051056|GO:0007165|GO:0007264|GO:0005829|GO:0005096	THC2510194	Hs.97270	Hs.97270
																								85441	85441	BC104974	BC104974	chr20:62201648-62201589	GO:0006355|GO:0003723|GO:0003713|GO:0004386|GO:0004540|GO:0005634|GO:0003677|GO:0005524|GO:0046872|GO:0005622|GO:0000166|GO:0016787|GO:0005654|GO:0008270|GO:0044255	NP1467594	Hs.517180	Hs.517180
																									0		0	chr13:112555471-112555530		THC2699248		0
																								10231	10231	NM_005822	NM_005822	chr6:46188480-46188447	GO:0030346|GO:0019722|GO:0000166|GO:0005575|GO:0007417	THC2468467	Hs.440168	Hs.440168
																								5833	5833	NM_001184917	NM_001184917	chr17:79862351-79862292	GO:0004306|GO:0009058|GO:0016779|GO:0008654|GO:0005575|GO:0016740	NP1210441	Hs.569843	Hs.569843
																								5877	5877	NM_002871	NM_002871	chr1:202849039-202848980	GO:0005085|GO:0006944|GO:0007264|GO:0008270|GO:0015031|GO:0046872	THC2779510	Hs.90875	Hs.90875
																								27094	27094	NM_171828	NM_171828	chr3:178968566-178962458	GO:0005513|GO:0005886|GO:0030168|GO:0005267|GO:0007268|GO:0015459|GO:0019228|GO:0005887|GO:0007596|GO:0008076|GO:0001508|GO:0005216|GO:0006813|GO:0015269|GO:0071805|GO:0006811	THC2491193	Hs.591285	Hs.591285
																									0		0	chr11:123330742-123330801		THC2603794		0
																									0		0	chr20:58859610-58859669				0
																								161436	161436	NM_183387	NM_183387	chr14:89091442-89091383	GO:0005737|GO:0005874|GO:0005856	THC2486971	Hs.325846	Hs.325846
																								50809	50809	NM_016287	NM_016287	chr1:21103222-21103163	GO:0005694|GO:0006334|GO:0005634|GO:0000786|GO:0003677	NP1151900	Hs.142442	Hs.142442
																									0	NR_015424	NR_015424	chr2:89100821-89103951		THC2495679	Hs.105323	Hs.105323
																								257019	257019	NM_174938	NM_174938	chr9:85859651-85859592	GO:0008092|GO:0005737|GO:0016020|GO:0005488|GO:0016021|GO:0005856|GO:0019898	THC2609599	Hs.709357	Hs.709357
																									0	CD695248	CD695248	chr9:41298479-41298538			Hs.584173	Hs.584173
																								9840	9840	NM_001098815	NM_001098815	chr12:55356275-55356216		THC2494376	Hs.33187	Hs.33187
																									0		0	chr2:98306757-98317642				0
																								117145	117145	NM_053055	NM_053055	chr1:151846533-151846474	GO:0008286|GO:0005739|GO:0048011|GO:0005737|GO:0005886|GO:0008543|GO:0048015|GO:0032587|GO:0042995|GO:0043231|GO:0005829	THC2476897	Hs.164070	Hs.164070
																								55345	55345	NM_018392	NM_018392	chr4:113460845-113460786	GO:0016020|GO:0008270|GO:0016021	THC2621414	Hs.380346	Hs.380346
																									0		0	chr22:21424300-21424359				0
																								23158	23158	NM_015130	NM_015130	chr4:141543418-141543359	GO:0005622|GO:0005509|GO:0005097|GO:0005096	THC2601089	Hs.480819	Hs.480819
																								84858	84858	NM_032772	NM_032772	chr10:77158823-77158764	GO:0005622|GO:0006355|GO:0008270|GO:0005634|GO:0003676|GO:0046872	THC2628451	Hs.195710	Hs.195710
																								22848	22848	AB028971	AB028971	chr2:69708481-69708422	GO:0045747|GO:0005886|GO:0035612|GO:0030136|GO:0050821|GO:0005112|GO:0005524|GO:0006897|GO:0032880|GO:0005905|GO:0046777|GO:0000166|GO:0004674|GO:0043195|GO:2000369|GO:0006468|GO:0031252|GO:0019897	THC2574997		0
																									0	NR_024424	NR_024424	chr5:6583858-6583914		THC2619970	Hs.435515	Hs.435515
																								57405	57405	NM_020675	NM_020675	chr2:169728015-169727956	GO:0005515|GO:0000236|GO:0007059|GO:0005694|GO:0000087|GO:0000777|GO:0005634|GO:0007052|GO:0000278|GO:0031262|GO:0051301|GO:0005829	THC2471167	Hs.421956	Hs.421956
																									0	NM_001198683	NM_001198683	chr1:65893604-65893663	GO:0008150|GO:0003674|GO:0005794|GO:0016020|GO:0000139|GO:0005887|GO:0010008|GO:0005768	THC2702576		0
																								728963	728963	NR_026768	NR_026768	chr1:46111983-46111924		THC2536001		0
																								2903	2903	AK308862	AK308862	chr16:10273875-10273816	GO:0071294|GO:0005515|GO:0005215|GO:0014070|GO:0030054|GO:0017146|GO:0045202|GO:0042220|GO:0071396|GO:0009743|GO:0071359|GO:0048167|GO:0060992|GO:0045211|GO:0048169|GO:0007611|GO:0006810|GO:0051117|GO:0042165|GO:0009416|GO:0007613|GO:0007612|GO:0019717|GO:0050839|GO:0010942|GO:0005262|GO:0019901|GO:0071287|GO:0071286|GO:0060079|GO:0014069|GO:0030431|GO:0007215|GO:0051592|GO:0042734|GO:0035235|GO:…		Hs.411472	Hs.411472
																									0		0	chr7:139783129-139783188				0
																									0	AK001871	AK001871	chr17:53403183-53403124		THC2608529	Hs.552711	Hs.552711
																								64284	64284	NM_022449	NM_022449	chr2:238483032-238482973	GO:0005622|GO:0005886|GO:0000166|GO:0007264|GO:0015031|GO:0005525	THC2528955	Hs.44278	Hs.44278
																									0		0			THC2558518		0
																								11194	11194	NM_007188	NM_007188	chr7:150742296-150742355	GO:0005215|GO:0005730|GO:0005743|GO:0042626|GO:0005624|GO:0005634|GO:0005740|GO:0055085|GO:0005524|GO:0005739|GO:0000166|GO:0016020|GO:0006810|GO:0016021|GO:0043190|GO:0016887	THC2481609	Hs.647118	Hs.647118
																								133746	133746	NM_152405	NM_152405	chr5:78617809-78617868	GO:0005515|GO:0034314|GO:0070060|GO:0043065|GO:0006357|GO:0003713|GO:0003779|GO:0005634|GO:0006917|GO:0070358|GO:0051091|GO:0005737|GO:0006281|GO:0007050|GO:0005856|GO:0031252	THC2476733	Hs.482605	Hs.482605
																								1063	1063	NM_016343	NM_016343	chr1:214826239-214826298	GO:0005515|GO:0000236|GO:0007094|GO:0048471|GO:0008283|GO:0005634|GO:0005635|GO:0015031|GO:0042803|GO:0030154|GO:0016363|GO:0005829|GO:0000085|GO:0005737|GO:0051382|GO:0007059|GO:0000087|GO:0016202|GO:0005856|GO:0000785|GO:0051310|GO:0005694|GO:0042493|GO:0010389|GO:0005819|GO:0030496|GO:0007275|GO:0008022|GO:0006260|GO:0000940|GO:0000922|GO:0045502|GO:0007517|GO:0003682|GO:0000776|GO:0000278|GO:…	THC2485218	Hs.497741	Hs.497741
																								5212	5212	NM_053276	NM_053276	chr2:37041766-37041825	GO:0005578|GO:0005576	NP481077	Hs.137415	Hs.137415
																								2641	2641	NM_002054	NM_002054	chr2:163008728-163008669	GO:0007631|GO:0005886|GO:0008283|GO:0030819|GO:0032099|GO:0010737|GO:0090280|GO:0005615|GO:0032092|GO:0005737|GO:0033138|GO:0071377|GO:0045860|GO:0031769|GO:0070374|GO:0030141|GO:0010800|GO:0035774|GO:0005102|GO:0006916|GO:0005625|GO:0005576|GO:0007165|GO:0006112|GO:0050796|GO:0007186|GO:0005179|GO:0005788|GO:0007188	THC2533419	Hs.516494	Hs.516494
																								100507205	100507205	NR_038309	NR_038309	chr11:42262643-42261363		THC2706490	Hs.99310	Hs.99310
																								8744	8744	NM_003811	NM_003811	chr19:6535866-6535925	GO:0007165|GO:0005164|GO:0006955|GO:0005886|GO:0008283|GO:0042127|GO:0007267|GO:0005102|GO:0006915|GO:0016021|GO:0005615|GO:0005125	THC2475538	Hs.1524	Hs.1524
																									0	XR_108468	XR_108468	chr3:114406374-114406433		THC2547750		0
																								100506351	100506351	XR_108863	XR_108863	chr8:91661053-91661112		THC2601649	Hs.666202	Hs.666202
																								7549	7549	NM_021088	NM_021088	chr2:95849536-95849595	GO:0005622|GO:0006355|GO:0008270|GO:0005634|GO:0003677|GO:0046872	NP852700	Hs.590916	Hs.590916
																								340146	340146	NM_001008783	NM_001008783	chr6:137246671-137246730	GO:0016020|GO:0006810|GO:0008643|GO:0016021	THC2475411	Hs.369703	Hs.369703
																								23312	23312	NM_015263	NM_015263	chr15:51739946-51739921	GO:0017137|GO:0030054|GO:0016020|GO:0045202|GO:0030672|GO:0031410|GO:0008021	THC2464135	Hs.511386	Hs.511386
																									0		0	chr4:175445565-175445624				0
																								2902	2902	NM_007327	NM_007327	chr9:140061886-140061945	GO:0005515|GO:0005516|GO:0005215|GO:0030054|GO:0005886|GO:0045471|GO:0005234|GO:0017146|GO:0045202|GO:0007268|GO:0030425|GO:0055074|GO:0004972|GO:0045944|GO:0045211|GO:0042391|GO:0004970|GO:0004872|GO:0019717|GO:0006812|GO:0006811|GO:0005262|GO:0005509|GO:0060079|GO:0014069|GO:0008021|GO:0035235|GO:0005887|GO:0008542|GO:0030288|GO:0070588|GO:0016594|GO:0016021|GO:0016595|GO:0005216	NP1251098	Hs.558334	Hs.558334
																								84272	84272	NM_032312	NM_032312	chr2:32530941-32531000	GO:0016020|GO:0005783|GO:0016021	THC2467105	Hs.468099	Hs.468099
																								100	100	NM_000022	NM_000022	chr20:43248250-43248191	GO:0046638|GO:0005515|GO:0033089|GO:0042542|GO:0046061|GO:0030054|GO:0060407|GO:0060205|GO:0005764|GO:0005615|GO:0048541|GO:0006157|GO:0002906|GO:0032261|GO:0006154|GO:0043025|GO:0048286|GO:0009986|GO:0070244|GO:0007568|GO:0043278|GO:0001890|GO:0001701|GO:0001889|GO:0042110|GO:0006144|GO:0001883|GO:0008270|GO:0010460|GO:0009897|GO:0002314|GO:0009168|GO:0005886|GO:0030890|GO:0046103|GO:0045187|GO:…	THC2784205	Hs.654536	Hs.654536
																								54734	54734	NM_017516	NM_017516	chr11:107833715-107833774	GO:0008150|GO:0005886|GO:0000166|GO:0007264|GO:0005575|GO:0015031|GO:0005525	THC2481534	Hs.354906	Hs.354906
																								133308	133308	NM_178833	NM_178833	chr4:103964470-103952924	GO:0005739|GO:0031966|GO:0015297|GO:0016020|GO:0015299|GO:0016021|GO:0006814|GO:0055085|GO:0006812|GO:0015992	THC2625365	Hs.546482	Hs.546482
																								55502	55502	NM_018645	NM_018645	chr2:239148209-239148150	GO:0003712|GO:0005667|GO:0006355|GO:0003700|GO:0006357|GO:0007275|GO:0005634|GO:0003677|GO:0030154|GO:0008134|GO:0007399	THC2768245	Hs.42949	Hs.42949
																								11022	11022	NM_001083965	NM_001083965	chr1:151746339-151746280	GO:0005739|GO:0003723	THC2492623	Hs.144439	Hs.144439
																								6935	6935	NM_001128128	NM_001128128	chr10:31816261-31816320	GO:0005515|GO:0007389|GO:0003700|GO:0008285|GO:0010464|GO:0051216|GO:0008283|GO:0071560|GO:0033081|GO:0048704|GO:0005634|GO:0048598|GO:0048596|GO:0046872|GO:0030154|GO:0005622|GO:0005737|GO:0006955|GO:0003690|GO:0071230|GO:0030857|GO:0045944|GO:0031667|GO:0017015|GO:0005667|GO:0014823|GO:0051150|GO:0006357|GO:0003714|GO:0003713|GO:0005730|GO:0070888|GO:0000122|GO:0007417|GO:0007399|GO:0043565|GO:…	THC2481519	Hs.124503	Hs.124503
																								10561	10561	NM_006417	NM_006417	chr1:79128479-79128538	GO:0005737|GO:0009615	THC2515948	Hs.82316	Hs.82316
																								639	639	NM_001198	NM_001198	chr6:106555123-106555182	GO:0003700|GO:0042826|GO:0045579|GO:0001893|GO:0001892|GO:0030889|GO:0005634|GO:0000122|GO:0003676|GO:0007281|GO:0046872|GO:0043565|GO:0005622|GO:0010628|GO:0005737|GO:0045165|GO:0008270|GO:0031665	THC2470627	Hs.436023	Hs.436023
																								1517	1517	NR_033407	NR_033407	chr10:48157044-48157103		THC2591246	Hs.568350	Hs.568350
																								316	316	NM_001159	NM_001159	chr2:201535624-201535683	GO:0008762|GO:0005506|GO:0004854|GO:0051537|GO:0072593|GO:0050660|GO:0009055|GO:0016614|GO:0046872|GO:0004031|GO:0005737|GO:0006954|GO:0051287|GO:0005488	THC2674321	Hs.406238	Hs.406238
																									0		0	chrY:014378652-014378593				0
																									0	NM_173463	NM_173463	chr4:24821537-24810441		THC2758305	Hs.106432	Hs.106432
																								145483	145483	NM_152445	NM_152445	chr14:74401019-74400960		THC2464602	Hs.660789	Hs.660789
																									0	CK906254	CK906254	chr5:176170801-176170860		THC2660414	Hs.349025	Hs.349025
																								353274	353274	NM_181489	NM_181489	chr3:44482828-44482769	GO:0005622|GO:0003700|GO:0016032|GO:0008270|GO:0005634|GO:0003677|GO:0046872		Hs.250481	Hs.250481
																									0	NM_001195605	NM_001195605	chr19:56128654-56128713	GO:0005622|GO:0006355|GO:0008270|GO:0005634|GO:0003677|GO:0046872	THC2682868	Hs.729114	Hs.729114
																								55818	55818	NM_018433	NM_018433	chr2:86718371-86719192	GO:0005506|GO:0005634|GO:0050681|GO:0007283|GO:0046872|GO:0030154|GO:0005737|GO:0046293|GO:0009755|GO:0016491|GO:0016702|GO:0045893|GO:0030521|GO:0016568|GO:0033169	THC2514119	Hs.557425	Hs.557425
																									0	NR_027115	NR_027115	chr6:1005678-998694				0
																								1392	1392	NM_000756	NM_000756	chr8:67088820-67088761	GO:0005515|GO:0007631|GO:0030325|GO:0030324|GO:0006704|GO:0007268|GO:0006954|GO:0007611|GO:0005184|GO:0043526|GO:0051464|GO:0035641|GO:0051430|GO:0007565|GO:0007567|GO:0007616|GO:0051431|GO:0006950|GO:0005102|GO:0005625|GO:0005576|GO:0010841|GO:0007165|GO:0005179|GO:0042322|GO:0008628|GO:0017045	THC2463478	Hs.75294	Hs.75294
																									0		0	chrX:003819762-003819703				0
																								5687	5687	NM_002791	NM_002791	chr14:35786496-35786555	GO:0005515|GO:0002474|GO:0006511|GO:0003723|GO:0035639|GO:0005634|GO:0000216|GO:0030016|GO:0031145|GO:0030017|GO:0016363|GO:0004298|GO:0005829|GO:0000084|GO:0005739|GO:0034641|GO:0000082|GO:0005737|GO:0051092|GO:0051603|GO:0016032|GO:0006977|GO:0000209|GO:0005839|GO:0051059|GO:0016070|GO:0016071|GO:0006521|GO:0051437|GO:0050727|GO:0006915|GO:0042981|GO:0051436|GO:0051439|GO:0019773|GO:0004175|GO:…	THC2557024	Hs.446260	Hs.446260
																								27130	27130	NM_183245	NM_183245	chr9:102888743-102888802	GO:0005515|GO:0005516|GO:0001822|GO:0005874|GO:0005819|GO:0005634|GO:0009791|GO:0005929|GO:0005737|GO:0016020|GO:0031016|GO:0060971|GO:0005856|GO:0016055|GO:0090090	THC2625832	Hs.558477	Hs.558477
																								65983	65983	NM_023927	NM_023927	chr5:125829184-125829243		THC2553557	Hs.363558	Hs.363558
																								54477	54477	NM_019012	NM_019012	chr12:19436601-19436660	GO:0005515|GO:0008150|GO:0005545|GO:0005575	THC2654994	Hs.188614	Hs.188614
																									0	XR_132749	XR_132749	chr14:73738961-73738902		THC2622235	Hs.723371	Hs.723371
																								284083	284083	NM_001038704	NM_001038704	chr17:56620750-56620691		THC2475933	Hs.646574	Hs.646574
																								100133161	100133161	NR_028326	NR_028326	chr11:127134-127075		THC2535713	Hs.728864	Hs.728864
																								340512	340512	AK097706	AK097706	chr9:109737173-109737114			Hs.432529	Hs.432529
																								112744	112744	NM_052872	NM_052872	chr6:52103535-52101915	GO:0051216|GO:0045423|GO:0045414|GO:0005576|GO:0045408|GO:0006029|GO:0042089|GO:0005125|GO:0005615|GO:0042803|GO:0006954|GO:0019955|GO:0045076|GO:0045944|GO:0016525|GO:0017015|GO:0042109	THC2483813	Hs.272295	Hs.272295
																								55790	55790	NM_001130518	NM_001130518	chr8:19315997-19315938	GO:0008037|GO:0008283|GO:0015014|GO:0009653|GO:0046872|GO:0005622|GO:0030206|GO:0030198|GO:0032580|GO:0047238|GO:0047237|GO:0050653|GO:0008955|GO:0050650|GO:0050651|GO:0005794|GO:0019276|GO:0015020|GO:0005625|GO:0008376|GO:0007399|GO:0030166|GO:0030173|GO:0016020|GO:0046398|GO:0016021|GO:0016740|GO:0030210	THC2506101	Hs.613729	Hs.613729
																									0		0	chr15:39156935-39156876				0
																								718	718	NM_000064	NM_000064	chr19:6686195-6686136	GO:0005515|GO:0004866|GO:0005102|GO:0001970|GO:0005576|GO:0010575|GO:0005615|GO:0045766|GO:0006957|GO:0006956|GO:0007165|GO:0050766|GO:0006955|GO:0006954|GO:0007186|GO:0045087|GO:0050776|GO:0006958|GO:0001798	THC2569813	Hs.529053	Hs.529053
																								11027	11027	NM_006866	NM_006866	chr19:55086794-55086853	GO:0007165|GO:0016020|GO:0006952|GO:0004872|GO:0016021|GO:0003823	NP322453	Hs.655593	Hs.655593
																								55735	55735	NM_018198	NM_018198	chr1:6712968-6712909	GO:0005739|GO:0006457|GO:0031072|GO:0005743|GO:0051082	NP1456810	Hs.462640	Hs.462640
																								2204	2204	NM_133271	NM_133271	chr19:55396800-55396859	GO:0006955|GO:0019862|GO:0005886|GO:0005887|GO:0005576|GO:0004872	NP088350	Hs.659872	Hs.659872
																								3914	3914	NM_001017402	NM_001017402	chr1:209788415-209788356	GO:0005515|GO:0008544|GO:0005198|GO:0034329|GO:0031581|GO:0005576|GO:0007155|GO:0032403|GO:0005604	THC2753992	Hs.497636	Hs.497636
																								643036	643036	NR_003542	NR_003542	chr4:185719599-185719540		NP862609	Hs.689630	Hs.689630
																									0		0	chr19:028263356-028263297		THC2612479		0
																								6512	6512	NM_006671	NM_006671	chr1:53552968-53552909	GO:0015813|GO:0016020|GO:0005886|GO:0005313|GO:0006835|GO:0017153|GO:0016021|GO:0055085|GO:0015293|GO:0006811	THC2475068	Hs.104637	Hs.104637
																								285958	285958	NR_003697	NR_003697	chr7:45022910-45022851		THC2727751	Hs.25892	Hs.25892
																									0	NM_014695	NM_014695	chr17:16615101-16623542		THC2478811	Hs.721149	Hs.721149
																									0		0	chrX:001578394-001578453				0
																									0	NM_001164410	NM_001164410	chr7:150753696-150752664	GO:0005515|GO:0008219|GO:0031594|GO:0030054|GO:0048709|GO:0021695|GO:0021697|GO:0009790|GO:0006886|GO:0031175|GO:0046777|GO:0043525|GO:0000166|GO:0018105|GO:0048167|GO:0007411|GO:0016301|GO:0045211|GO:0045860|GO:0043025|GO:0031397|GO:0005856|GO:0043125|GO:0030334|GO:0014069|GO:0048488|GO:0045786|GO:0007416|GO:0016079|GO:0030027|GO:0005176|GO:0016310|GO:0007049|GO:0008045|GO:0030549|GO:0007519|GO:…	THC2733776		0
																									0		0	chr9:88472837-88474762				0
																								169166	169166	NM_152628	NM_152628	chr8:101585979-101585920	GO:0007154|GO:0035091|GO:0015031	THC2477808	Hs.567758	Hs.567758
																									0		0	chr1:101629727-101641108				0
																									0		0	chr3:127752352-127752293				0
																								80178	80178	NM_025108	NM_025108	chr16:2514795-2514854		THC2601798	Hs.534491	Hs.534491
																								100506144	100506144	NM_001195156	NM_001195156	chr1:35449497-35449438	GO:0016020|GO:0016021	THC2474084	Hs.533986	Hs.533986
																									0	NM_001251874	NM_001251874	chr6:74019393-74019334	GO:0016020|GO:0003723|GO:0016021	THC2496810	Hs.433062	Hs.433062
																									0		0	chr12:52606787-52607298				0
																								1296	1296	NM_005202	NM_005202	chr1:36560922-36560863	GO:0031012|GO:0016337|GO:0005581|GO:0030198|GO:0005578|GO:0005576|GO:0048593|GO:0001525|GO:0030674|GO:0050673|GO:0005604|GO:0005201	THC2492211	Hs.353001	Hs.353001
																								401014	401014	NR_033870	NR_033870	chr2:145834054-145834113		THC2614044	Hs.637731	Hs.637731
																								10376	10376	NM_006082	NM_006082	chr12:49521692-49521633	GO:0005515|GO:0005881|GO:0051258|GO:0005874|GO:0003924|GO:0000226|GO:0005525|GO:0005829|GO:0030705|GO:0005737|GO:0000166|GO:0005198|GO:0006457|GO:0005200|GO:0051084|GO:0007017|GO:0005856|GO:0044267|GO:0051301|GO:0007018	THC2529286	Hs.524390	Hs.524390
																								401251	401251	NM_001039651	NM_001039651	chr6:31732391-31732450		THC2525626	Hs.371225	Hs.371225
																									0	NR_038216	NR_038216	chr6:134825071-134825130		THC2504973	Hs.223718	Hs.223718
																									0		0	chr17:38851062-38851121				0
																								23189	23189	AL832454	AL832454	chr9:733619-733678	GO:0005737|GO:0030837	THC2608766	Hs.306764	Hs.306764
																									0	XR_132652	XR_132652	chr19:28289104-28289163		THC2525976		0
																								731275	731275	NR_029401	NR_029401	chr1:243264899-243264840		THC2508557	Hs.722350	Hs.722350
																								659	659	NM_001204	NM_001204	chr2:203431522-203431581	GO:0005515|GO:0030308|GO:0014916|GO:0060041|GO:0005886|GO:0006366|GO:0009952|GO:0046872|GO:0030425|GO:0016362|GO:0030513|GO:0005737|GO:0016324|GO:0009925|GO:0019838|GO:0000166|GO:0045906|GO:0042127|GO:0043025|GO:0005024|GO:0007178|GO:0004872|GO:0003085|GO:0009267|GO:0048010|GO:0030501|GO:0001707|GO:0048286|GO:0009986|GO:0010862|GO:0030509|GO:0005524|GO:0045669|GO:0010595|GO:0001938|GO:0005887|GO:…	THC2492313	Hs.471119	Hs.471119
																								350383	350383	NM_181790	NM_181790	chr17:72368298-72368357	GO:0005737|GO:0030054|GO:0005886|GO:0004930|GO:0004872|GO:0016021|GO:0004871	THC2603174	Hs.574368	Hs.574368
																									0	X81001	X81001	chr6:29870010-29870069			Hs.720720	Hs.720720
																								151354	151354	NM_145175	NM_145175	chr2:14775200-14775259		THC2708894	Hs.260855	Hs.260855
																									0	BX112697	BX112697	chr10:87191892-87191833		THC2630706	Hs.116129	Hs.116129
																								6182	6182	NM_002949	NM_002949	chr17:79674001-79674060	GO:0005739|GO:0005622|GO:0005515|GO:0003735|GO:0003723|GO:0005840|GO:0006390|GO:0045893|GO:0006412|GO:0005762	THC2466035	Hs.109059	Hs.109059
																								65997	65997	NM_023940	NM_023940	chr4:53732842-53732902		THC2602678	Hs.8035	Hs.8035
																								302	302	NM_001002857	NM_001002857	chr15:60639647-60639588	GO:0005515|GO:0008092|GO:0048471|GO:0005886|GO:0031340|GO:0005544|GO:0005737|GO:0030199|GO:0043209|GO:0007589|GO:0043220|GO:0042470|GO:0004859|GO:0017137|GO:0005509|GO:0051099|GO:0005546|GO:0030496|GO:0005625|GO:0005576|GO:0001525|GO:0005604|GO:0042383|GO:0043234|GO:0001501|GO:0071229|GO:0042730|GO:0005769|GO:0019897	NP1174962	Hs.511605	Hs.511605
																								53981	53981	NM_017437	NM_017437	chr14:92629708-92629767	GO:0005515|GO:0006397|GO:0008380|GO:0006369|GO:0010467|GO:0006398|GO:0006366|GO:0003723|GO:0031124|GO:0005634|GO:0006406|GO:0016787|GO:0000398|GO:0005847|GO:0005654	THC2491793	Hs.657632	Hs.657632
																								402483	402483	NR_024368	NR_024368	chr7:128295430-128295489		THC2497240	Hs.465593	Hs.465593
																								2760	2760	NM_000405	NM_000405	chr5:150649662-150649721	GO:0004563|GO:0006629|GO:0009313|GO:0019915|GO:0006689|GO:0030149|GO:0005730|GO:0019377|GO:0005764|GO:0030290|GO:0043231|GO:0005739|GO:0005737|GO:0050885|GO:0007611|GO:0050877	THC2504387	Hs.483873	Hs.483873
																								653319	653319	NM_001040715	NM_001040715	chr16:67209673-67209614		THC2585249	Hs.651201	Hs.651201
																								8548	8548	U79751	U79751	chr1:169356909-169356968	GO:0006355|GO:0003700|GO:0005794|GO:0006357|GO:0043001|GO:0005796|GO:0008283|GO:0005730|GO:0005634|GO:0015031|GO:0001558|GO:0003677|GO:0005737|GO:0007030|GO:0019899|GO:0016192|GO:0031625	THC2467276	Hs.130746	Hs.130746
																								59269	59269	NM_024503	NM_024503	chr1:41972662-41972603	GO:0005622|GO:0005737|GO:0008270|GO:0005634|GO:0045893|GO:0003677|GO:0046872	THC2628065	Hs.729693	Hs.729693
																								2519	2519	NM_032020	NM_032020	chr6:143828434-143828375	GO:0043169|GO:0005975|GO:0004560|GO:0016798|GO:0005576|GO:0006004|GO:0003824	NP1083445	Hs.17680	Hs.17680
																									0		0	chr4:138569561-138533727				0
																									0		0	chr12:9499708-9500599				0
																								30835	30835	NM_021155	NM_021155	chr19:7805407-7805348	GO:0005886|GO:0005537|GO:0019079|GO:0046872|GO:0005622|GO:0035556|GO:0046968|GO:0005737|GO:0019882|GO:0044419|GO:0042605|GO:0007159|GO:0004872|GO:0007155|GO:0007157|GO:0019062|GO:0009988|GO:0005529|GO:0046790|GO:0005576|GO:0046795|GO:0006897|GO:0016020|GO:0019048|GO:0045087|GO:0016021	THC2537914	Hs.278694	Hs.278694
																								137682	137682	NM_152416	NM_152416	chr8:96070824-96070883	GO:0005739|GO:0009058|GO:0016740	THC2607994	Hs.729144	Hs.729144
																								54849	54849	NM_017702	NM_017702	chr16:90025433-90025492	GO:0035556|GO:0008270|GO:0046872	THC2527893	Hs.62771	Hs.62771
																									0	XR_109927	XR_109927	chr2:102600262-102601083		THC2632354		0
																								1066	1066	NM_001266	NM_001266	chr16:55846905-55846846	GO:0004091|GO:0016787|GO:0005783|GO:0008152|GO:0009636|GO:0005788|GO:0047374|GO:0080030|GO:0080031|GO:0080032	THC2547060	Hs.558865	Hs.558865
																									0	NM_001164440	NM_001164440	chr5:10657671-10657730		THC2611580	Hs.26039	Hs.26039
																								647135	647135	NR_034178	NR_034178	chr1:143916135-143916194		THC2518279	Hs.632517	Hs.632517
																									0		0	chrX:149007698-149007639		THC2735090		0
																								644450	644450	BC022881	BC022881	chrUn_gl000221:61093-61034			Hs.652926	Hs.652926
																									0		0	chr1:65451128-65450881				0
																									0		0	chr4:26860301-26860360	GO:0005515|GO:0032237|GO:0032235|GO:0005886|GO:0051928|GO:0005783|GO:0005246|GO:0005509|GO:0006874|GO:0005789|GO:0016021|GO:0006811	THC2615676		0
																								138240	138240	NM_001128618	NM_001128618	chr9:74666589-74666530	GO:0016020|GO:0016021	THC2602231	Hs.371235	Hs.371235
																								153241	153241	NM_153223	NM_153223	chr5:122681225-122681166	GO:0032880|GO:0005813|GO:0005737|GO:0021987|GO:0008283|GO:0022027|GO:0032886|GO:0030953|GO:0000226|GO:0008022|GO:0005856|GO:0022008	THC2602596	Hs.483209	Hs.483209
																								6506	6506	NM_004171	NM_004171	chr11:35273148-35273089	GO:0030424|GO:0015501|GO:0005886|GO:0007632|GO:0005314|GO:0070779|GO:0005313|GO:0045202|GO:0007268|GO:0010259|GO:0021537|GO:0015813|GO:0035264|GO:0043197|GO:0043198|GO:0046326|GO:0031668|GO:0006835|GO:0030534|GO:0017153|GO:0030673|GO:0043200|GO:0015293|GO:0006811|GO:0051938|GO:0042493|GO:0009611|GO:0005624|GO:0055085|GO:0007399|GO:0042734|GO:0016021	THC2532865	Hs.502338	Hs.502338
																								338436	338436	AY166699	AY166699	chr7:155149777-155149718		THC2570675	Hs.521326	Hs.521326
																									0		0	chr3:78088020-78087961		THC2713992		0
																								6426	6426	NM_001078166	NM_001078166	chr17:56078449-56078390	GO:0008380|GO:0005515|GO:0006397|GO:0010467|GO:0006369|GO:0006366|GO:0003723|GO:0006376|GO:0031124|GO:0005634|GO:0050733|GO:0071013|GO:0001701|GO:0000395|GO:0005737|GO:0006406|GO:0016607|GO:0000166|GO:0000398|GO:0005654	THC2546862	Hs.68714	Hs.68714
																								25805	25805	NM_012342	NM_012342	chr10:28971551-28971610	GO:0008284|GO:0005886|GO:0008360|GO:0090263|GO:0010718|GO:0035413|GO:0005114|GO:0032092|GO:0005109|GO:0005737|GO:0016477|GO:0016021|GO:0045893|GO:0030512	THC2466314	Hs.533336	Hs.533336
																									0		0	chr15:58177289-58177230				0
																								23107	23107	NM_015084	NM_015084	chr5:71515856-71515797	GO:0005739|GO:0005840	THC2469341	Hs.482491	Hs.482491
																									0	NR_039983	NR_039983	chr1:140265-140206		THC2524512	Hs.722465	Hs.722465
																									0		0	chrY:15866586-15866645		THC2783530		0
																								375057	375057	NM_001003665	NM_001003665	chr1:226784622-226784681	GO:0016020|GO:0016021	THC2620035	Hs.116827	Hs.116827
																								4539	4539	AK311996	AK311996	chrM:10708-10767	GO:0022904|GO:0005739|GO:0042773|GO:0005747|GO:0016020|GO:0070469|GO:0016651|GO:0006810|GO:0006120|GO:0005743|GO:0016021|GO:0008137	THC2595339	Hs.721787	Hs.721787
																								24141	24141	NM_012261	NM_012261	chr20:9511041-9511100	GO:0016020|GO:0016021	THC2472758	Hs.22920	Hs.22920
																								4778	4778	NM_006163	NM_006163	chr12:54686038-54685979	GO:0003700|GO:0006357|GO:0050699|GO:0008015|GO:0003713|GO:0005730|GO:0007267|GO:0005634|GO:0007275|GO:0006337|GO:0030502|GO:0015629|GO:0006351|GO:0043565|GO:0007599|GO:0005737|GO:0047485|GO:0007596|GO:0016605|GO:0046983|GO:0005654|GO:0045893	THC2602034	Hs.75643	Hs.75643
																								23049	23049	NM_015092	NM_015092	chr16:18907434-18907375	GO:0005515|GO:0016070|GO:0016071|GO:0006950|GO:0005634|GO:0005524|GO:0046872|GO:0005829|GO:0046854|GO:0005737|GO:0046777|GO:0004672|GO:0006281|GO:0006406|GO:0018105|GO:0000166|GO:0000184|GO:0004674	THC2507032	Hs.460179	Hs.460179
																									0	XR_108949	XR_108949	chr9:131425559-131425500		THC2714238		0
																								647070	647070	AK001442	AK001442	chr1:182806677-182806618			Hs.191518	Hs.191518
																								4185	4185	NM_002390	NM_002390	chr17:42857869-42857928	GO:0005178|GO:0005886|GO:0007229|GO:0006508|GO:0008270|GO:0016021|GO:0004222|GO:0008237	THC2477011	Hs.6088	Hs.6088
																								51295	51295	NM_016581	NM_016581	chr19:11616951-11616892	GO:0051341|GO:0005515|GO:0005667|GO:0001707|GO:0003700|GO:0006357|GO:0005730|GO:0005634|GO:0030509|GO:0006351|GO:0005739|GO:0005737|GO:0045087|GO:0016651|GO:0004871	THC2603480	Hs.515146	Hs.515146
																								3090	3090	NM_006497	NM_006497	chr17:1962633-1962692	GO:0005515|GO:0006355|GO:0003700|GO:0008630|GO:0042826|GO:0030178|GO:0005634|GO:0007275|GO:0000122|GO:0003677|GO:0046872|GO:0043565|GO:0005622|GO:0043517|GO:0008270|GO:0000785	THC2652139	Hs.72956	Hs.72956
																								1468	1468	NM_012140	NM_012140	chr17:79687525-79687584	GO:0005515|GO:0005310|GO:0005975|GO:0005730|GO:0005743|GO:0006094|GO:0015114|GO:0005634|GO:0005739|GO:0015141|GO:0015297|GO:0016020|GO:0015116|GO:0015117|GO:0006810|GO:0006006|GO:0006835|GO:0016021|GO:0015140|GO:0006839	THC2489125	Hs.548187	Hs.548187
																									0	NR_036513	NR_036513	chr12:111375189-111375248		THC2471096		0
																								28984	28984	NM_014059	NM_014059	chr13:42042937-42044635	GO:0007049|GO:0005737|GO:0005815|GO:0005730|GO:0005634|GO:0000079|GO:0005856	NP209724	Hs.507866	Hs.507866
																								339977	339977	NM_001024611	NM_001024611	chr4:52859950-52859891	GO:0016020|GO:0016021	THC2480990	Hs.661450	Hs.661450
																									0		0	chr3:018581517-018581576				0
																								820	820	NM_004345	NM_004345	chr3:48266856-48266915	GO:0050829|GO:0051873|GO:0050830|GO:0042581|GO:0005576|GO:0044130|GO:0044140|GO:0042742	THC2473094	Hs.51120	Hs.51120
																								10580	10580	NM_001034954	NM_001034954	chr10:97072614-97072555	GO:0005515|GO:0008092|GO:0008286|GO:0030054|GO:0005886|GO:0005158|GO:0043149|GO:0005634|GO:0005829|GO:0046889|GO:0005915|GO:0005737|GO:0005913|GO:0006936|GO:0015758|GO:0048041|GO:0046326|GO:0005899|GO:0006810|GO:0005856|GO:0005813|GO:0001725|GO:0032869|GO:0045725|GO:0005730|GO:0003779|GO:0007160|GO:0005070|GO:0045121|GO:0005924|GO:0005925|GO:0090004	THC2498583	Hs.730608	Hs.730608
																									0	BC051298	BC051298	chr10:48200350-48200409		THC2545864	Hs.463017	Hs.463017
																								5468	5468	NM_138711	NM_138711	chr3:12434128-12434187	GO:0051974|GO:0005515|GO:0010467|GO:0014070|GO:0030308|GO:0043627|GO:0003700|GO:0050544|GO:0044212|GO:0033189|GO:0009409|GO:0003707|GO:0007507|GO:0042953|GO:0004879|GO:0032869|GO:0010745|GO:0046321|GO:0000122|GO:0001890|GO:0002674|GO:0019216|GO:0055098|GO:0045165|GO:0050872|GO:0045087|GO:0045600|GO:0008270|GO:0005654|GO:0045893|GO:0015909|GO:0019899|GO:0045892|GO:0006629|GO:0034339|GO:0008285|GO:…	THC2708492	Hs.162646	Hs.162646
																								155038	155038	NM_175571	NM_175571	chr7:150175990-150176049	GO:0005739|GO:0005737|GO:0005794|GO:0000166|GO:0005783|GO:0005730|GO:0005634|GO:0005525	THC2707774	Hs.647121	Hs.647121
																									0		0	chr17:49025060-49025119				0
																								378938	378938	NR_002819	NR_002819	chr11:65272873-65272932		THC2590215	Hs.621695	Hs.621695
																									0	XR_108720	XR_108720	chr7:154399-154458		THC2627690	Hs.557780	Hs.557780
																								6004	6004	NM_002928	NM_002928	chr1:182571177-182571118	GO:0043547|GO:0005516|GO:0005737|GO:0008277|GO:0005886|GO:0005624|GO:0045121|GO:0009968|GO:0004871|GO:0007601|GO:0005096	THC2764428	Hs.413297	Hs.413297
																								1803	1803	NM_001935	NM_001935	chr2:162849045-162848986	GO:0005515|GO:0008284|GO:0030054|GO:0004252|GO:0005886|GO:0005783|GO:0031295|GO:0005518|GO:0030139|GO:0002020|GO:0051234|GO:0042803|GO:0010716|GO:0046581|GO:0016324|GO:0071438|GO:0006508|GO:0004872|GO:0007155|GO:0042277|GO:0001666|GO:0005794|GO:0031258|GO:0002709|GO:0009986|GO:0005102|GO:0005624|GO:0033632|GO:0005625|GO:0005576|GO:0030027|GO:0042110|GO:0043542|GO:0004177|GO:0008236|GO:0045121|GO:…	THC2468254	Hs.368912	Hs.368912
																								901	901	NM_004354	NM_004354	chr4:78082710-78082859	GO:0007067|GO:0007049|GO:0005737|GO:0000075|GO:0051301	NP082339	Hs.13291	Hs.13291
																									0		0	chr3:128719910-128719477				0
																								283953	283953	NM_001146336	NM_001146336	chr16:8619559-8619500	GO:0005886|GO:0016021	THC2659826	Hs.150849	Hs.150849
																								26069	26069	AL050097	AL050097	chr3:196858864-196858805			Hs.667735	Hs.667735
																								760	760	NM_000067	NM_000067	chr8:86393210-86393269	GO:0030424|GO:0043627|GO:0010043|GO:0005615|GO:0046872|GO:0005829|GO:0016323|GO:0005737|GO:0045780|GO:0042475|GO:0006730|GO:0009268|GO:0010033|GO:0001822|GO:0006950|GO:0032849|GO:0045177|GO:0045672|GO:0004089|GO:0015670|GO:0016829|GO:0046903|GO:0005902|GO:0008270|GO:0002009	THC2468878	Hs.155097	Hs.155097
																								11201	11201	NM_007195	NM_007195	chr18:51820933-51820992	GO:0006260|GO:0005622|GO:0005515|GO:0003684|GO:0006281|GO:0003887|GO:0016779|GO:0005654|GO:0005634|GO:0046872|GO:0016740|GO:0043231	THC2603563	Hs.438533	Hs.438533
																								613266	613266	BC043571	BC043571	chr20:15873038-15872979		THC2480926	Hs.309149	Hs.309149
																									0	XM_003403527	XM_003403527	chr12:58212185-58212126		THC2481561		0
																								644727	644727	AK095971	AK095971	chr8:53628310-53628369		THC2616543	Hs.196102	Hs.196102
																									0	XR_132651	XR_132651	chr19:28288861-28288920		THC2516977		0
																								1990	1990	NM_001971	NM_001971	chr12:51722307-51722248	GO:0004252|GO:0005576|GO:0061113|GO:0000122|GO:0009791|GO:0046872|GO:0006954|GO:0035264|GO:0042127|GO:0045944|GO:0031017|GO:0006508|GO:0008233|GO:0045595|GO:0016055	THC2484072	Hs.348395	Hs.348395
																								145864	145864	NM_178232	NM_178232	chr15:89420640-89420581	GO:0005540|GO:0005488|GO:0005578|GO:0005576|GO:0007155	NP414353	Hs.447530	Hs.447530
																								80820	80820	NM_030636	NM_030636	chr7:36340858-36340917	GO:0006281|GO:0003677	THC2467715	Hs.487994	Hs.487994
																								79618	79618		0	chr8:28910462-28910521	GO:0043565|GO:0005737|GO:0003700|GO:0005634|GO:0045893|GO:0045892	THC2609820		0
																								5617	5617	NM_000948	NM_000948	chr6:22287617-22287558	GO:0007565|GO:0005148|GO:0007595|GO:0005179|GO:0008283|GO:0040014|GO:0005576|GO:0007166|GO:0046427|GO:0005829	THC2470077	Hs.1905	Hs.1905
																								9722	9722	NM_014697	NM_014697	chr1:162337975-162338034	GO:0050998|GO:0045428|GO:0050999|GO:0042981|GO:0030165	NP1134786	Hs.655000	Hs.655000
																								122402	122402	NM_153046	NM_153046	chr14:104518565-104518624	GO:0008026|GO:0004386|GO:0005634|GO:0007275|GO:0031047|GO:0007283|GO:0003676|GO:0005524|GO:0030154|GO:0009566|GO:0005737|GO:0000166|GO:0016787|GO:0034587|GO:0071547|GO:0043046|GO:0007140	THC2601200	Hs.21454	Hs.21454
																								284417	284417	NM_001085488	NM_001085488	chr19:55828289-55828230	GO:0016020|GO:0016021	THC2658152	Hs.382625	Hs.382625
																								55789	55789	NM_018369	NM_018369	chr5:59893300-59893241	GO:0051056|GO:0007264|GO:0005829|GO:0005096	THC2464879	Hs.482233	Hs.482233
																									0		0	chr1:039508451-039508510		THC2785820		0
																								5935	5935	NM_006743	NM_006743	chrX:48436055-48436114	GO:0006396|GO:0003723|GO:0009409|GO:0015934|GO:0005634|GO:0045727|GO:0042995|GO:0006417|GO:0030425|GO:0005737|GO:0000166|GO:0035196|GO:0043023	THC2573415	Hs.301404	Hs.301404
																								51129	51129	NM_139314	NM_139314	chr19:8439197-8439256	GO:0004857|GO:0005515|GO:0001666|GO:0043066|GO:0005102|GO:0005578|GO:0070328|GO:0005576|GO:0007275|GO:0005615|GO:0043086|GO:0045766|GO:0030154|GO:0051005|GO:0007165|GO:0051260|GO:0044255	THC2466722	Hs.9613	Hs.9613
																									0	CR738035	CR738035	chr20:55155289-55155348			Hs.640521	Hs.640521
																									0		0	chr1:4194086-4194145				0
																								833	833	NM_001014437	NM_001014437	chr11:3039103-3038483	GO:0005515|GO:0010467|GO:0000049|GO:0004817|GO:0016874|GO:0005524|GO:0042803|GO:0046872|GO:0005829|GO:0006418|GO:0006423|GO:0005737|GO:0000166	THC2669525	Hs.274873	Hs.274873
																								731424	731424	BC016366	BC016366	chr4:185776697-185776638			Hs.547045	Hs.547045
																								343641	343641	NM_198994	NM_198994	chr20:2411583-2411642	GO:0008219|GO:0018149|GO:0016746|GO:0003810|GO:0046872	THC2485651	Hs.452039	Hs.452039
																									0		0	chr11:72239291-72239232				0
																								7099	7099	NM_138554	NM_138554	chr9:120479236-120479295	GO:0005515|GO:0032755|GO:0016064|GO:0032715|GO:0007249|GO:0032757|GO:0005622|GO:0002756|GO:0002758|GO:0002755|GO:0010572|GO:0032496|GO:0032497|GO:0043123|GO:0006979|GO:0031663|GO:0032689|GO:0042742|GO:0032729|GO:0032868|GO:0032728|GO:0034130|GO:0032760|GO:0034134|GO:0032727|GO:0042535|GO:0009636|GO:0032720|GO:0032722|GO:0002224|GO:0042116|GO:0005887|GO:0043388|GO:0032570|GO:0016046|GO:0009897|GO:…	THC2629156	Hs.174312	Hs.174312
																									0	NR_026759	NR_026759	chr9:42469641-42469700		THC2477251	Hs.584289	Hs.584289
																								64376	64376	NM_022466	NM_022466	chr10:124753412-124753353	GO:0005622|GO:0006355|GO:0008270|GO:0005634|GO:0003677|GO:0046872	THC2630001	Hs.501289	Hs.501289
																									0	NR_040097	NR_040097	chr2:98088832-98088774		THC2564326	Hs.729484	Hs.729484
																								4036	4036	NM_004525	NM_004525	chr2:169983828-169983769	GO:0020028|GO:0005515|GO:0006629|GO:0017124|GO:0005886|GO:0010165|GO:0005783|GO:0008283|GO:0031100|GO:0033280|GO:0030139|GO:0031526|GO:0005764|GO:0005615|GO:0045056|GO:0030492|GO:0005737|GO:0016324|GO:0016197|GO:0004872|GO:0032526|GO:0042954|GO:0008202|GO:0005794|GO:0042359|GO:0042493|GO:0005509|GO:0007568|GO:0005624|GO:0006898|GO:0006897|GO:0046879|GO:0005905|GO:0006766|GO:0006486|GO:0030900|GO:…	THC2634473	Hs.657729	Hs.657729
																								29904	29904	NM_013302	NM_013302	chr16:22299977-22300036	GO:0008286|GO:0005516|GO:0005509|GO:0005524|GO:0005829|GO:0006414|GO:0005737|GO:0046777|GO:0004672|GO:0000166|GO:0004674|GO:0004686|GO:0006468|GO:0008135	THC2537294	Hs.498892	Hs.498892
																								7280	7280	NM_001069	NM_001069	chr6:3154094-3154035	GO:0005515|GO:0042277|GO:0051258|GO:0005874|GO:0003924|GO:0005525|GO:0005737|GO:0007067|GO:0000166|GO:0005198|GO:0006457|GO:0030182|GO:0051084|GO:0005856|GO:0044267|GO:0007018	THC2495718	Hs.654543	Hs.654543
																									0	NR_026973	NR_026973	chr6:29716817-29716758		THC2500836		0
																									0	BC039333	BC039333	chr7:23234444-23234503		THC2492697	Hs.408241	Hs.408241
																								10135	10135	AK023341	AK023341	chr7:105900620-105900561	GO:0008286|GO:0047280|GO:0008284|GO:0016757|GO:0019674|GO:0007267|GO:0006767|GO:0019363|GO:0006769|GO:0005125|GO:0005829|GO:0004516|GO:0007165|GO:0005737|GO:0006766|GO:0004514|GO:0009435|GO:0051770|GO:0060612	THC2516674		0
																								9378	9378	NM_004801	NM_004801	chr2:50692671-50692612	GO:0005515|GO:0023041|GO:0090129|GO:0030054|GO:0005886|GO:2000311|GO:2000310|GO:0045202|GO:0007268|GO:0030139|GO:0046872|GO:0045184|GO:0016339|GO:0007411|GO:0050885|GO:0004872|GO:0030534|GO:0007625|GO:0007612|GO:0007155|GO:0050839|GO:0097091|GO:0007157|GO:0007158|GO:2000463|GO:0009986|GO:0060134|GO:0051968|GO:0005102|GO:0033130|GO:0001525|GO:0044295|GO:0071625|GO:0042734|GO:0060325|GO:0005887|GO:…	THC2616912	Hs.637685	Hs.637685
																								4358	4358	AF088036	AF088036	chr2:27534422-27534363	GO:0005739|GO:0003674|GO:0048839|GO:0016020|GO:0034614|GO:0005743|GO:0042592|GO:2000377|GO:0016021|GO:0032836|GO:0005779	THC2575465	Hs.75659	Hs.75659
																								440766	440766	AK129842	AK129842	chr20:48801277-48801218		THC2603952	Hs.651819	Hs.651819
																								5979	5979	NM_020975	NM_020975	chr10:43625254-43625313	GO:0005515|GO:0001657|GO:0071300|GO:0042551|GO:0001755|GO:0005509|GO:0001838|GO:0005524|GO:0048484|GO:0007399|GO:0007165|GO:0016020|GO:0000166|GO:0000165|GO:0010976|GO:0007497|GO:0004872|GO:0006468|GO:0016021|GO:0004713|GO:0072300|GO:0045893|GO:0004714|GO:0007156	THC2478511	Hs.350321	Hs.350321
																								22921	22921	NM_012228	NM_012228	chr10:23410806-23410865	GO:0005739|GO:0006355|GO:0008113|GO:0003700|GO:0030091|GO:0016491|GO:0008270|GO:0000318|GO:0046872	THC2637273	Hs.461420	Hs.461420
																								26863	26863	NR_004400	NR_004400	chr14:35016024-35016083		THC2542861	Hs.623806	Hs.623806
																									0	NR_037806	NR_037806	chr1:11907520-11907579		THC2530298		0
																									0	NM_004667	NM_004667	chr15:28502341-28502282	GO:0005515|GO:0004842|GO:0016567|GO:0016881|GO:0016874|GO:0005743|GO:0005634|GO:0007283|GO:0006886|GO:0046872|GO:0005085|GO:0005622|GO:0005737|GO:0006281|GO:0042787|GO:0008270|GO:0006464|GO:0020037	THC2559992	Hs.434890	Hs.434890
																								5816	5816	NM_002854	NM_002854	chr22:37209739-37196953	GO:0030424|GO:0005737|GO:0005509	THC2464797	Hs.295449	Hs.295449
																									0	BC065722	BC065722	chr10:48948367-48948308		THC2480131		0
																								3988	3988	NM_000235	NM_000235	chr10:90973457-90973398	GO:0016042|GO:0006629|GO:0016787|GO:0006631|GO:0016125|GO:0005764|GO:0016298|GO:0004771	THC2490569	Hs.643030	Hs.643030
																									0		0	chr3:162967114-162967055				0
																									0	NM_014695	NM_014695	chr17:16638051-16638110		THC2478811	Hs.721149	Hs.721149
																								100133790	100133790	AF007191	AF007191			THC2786166	Hs.703062	Hs.703062
																								3249	3249	NM_182983	NM_182983	chr19:35556490-35556549	GO:0005737|GO:0005886|GO:0004252|GO:0005887|GO:0006508|GO:0008236|GO:0008233|GO:0070008|GO:0005044	NP1178121	Hs.182385	Hs.182385
																								3075	3075	NM_000186	NM_000186	chr1:196716550-196716609	GO:0006957|GO:0006956|GO:0005576|GO:0005615	THC2469545	Hs.363396	Hs.363396
																									0		0	chr1:89889998-89891735				0
																									0		0	chr3:196420051-196420110				0
																								257218	257218	NM_173082	NM_173082	chr6:146266660-146266601	GO:0006281|GO:0016787|GO:0000166|GO:0016874|GO:0006334|GO:0004386|GO:0008270|GO:0005634|GO:0000786|GO:0005524|GO:0003677|GO:0046872	THC2605641	Hs.723297	Hs.723297
																								9536	9536	NM_004878	NM_004878	chr9:132501569-132501510	GO:0005792|GO:0006693|GO:0008285|GO:0005624|GO:0007165|GO:0050220|GO:0005737|GO:0043295|GO:0001516|GO:0016020|GO:0005641|GO:0006633|GO:0016021|GO:0016853	THC2533806	Hs.146688	Hs.146688
																									0		0	chr1:41849198-41849257		THC2721142		0
																								56172	56172	NM_054027	NM_054027	chr5:14705088-14705029	GO:0030500|GO:0001501|GO:0005886|GO:0005887|GO:0019867|GO:0006810|GO:0007626|GO:0005315|GO:0016021|GO:0030504|GO:0030505	THC2567807	Hs.156727	Hs.156727
																								5196	5196	NM_002619	NM_002619	chr4:74846974-74846915	GO:0008009|GO:0043066|GO:0032760|GO:0030595|GO:0010744|GO:0019221|GO:0030168|GO:0005576|GO:0045651|GO:0005615|GO:0010628|GO:0045653|GO:0006955|GO:0006935|GO:0007596|GO:0045918|GO:0045347|GO:0002576|GO:0016525|GO:0031093|GO:0008201	THC2476220	Hs.81564	Hs.81564
																								259291	259291	NM_176886	NM_176886		GO:0050909|GO:0016020|GO:0004930|GO:0004872|GO:0016021|GO:0004871|GO:0050896	THC2603661	Hs.287378	Hs.287378
																								84952	84952	NM_032866	NM_032866	chr15:57842847-57842906	GO:0003774|GO:0030054|GO:0016459|GO:0005923	THC2601848	Hs.148989	Hs.148989
																									0	NR_033981	NR_033981	chr1:90097665-90097606		THC2664931		0
																								905	905	NM_058241	NM_058241	chr2:135713652-135713711	GO:0010467|GO:0007049|GO:0006368|GO:0006355|GO:0019901|GO:0006366|GO:0044419|GO:0016032|GO:0005654|GO:0005634|GO:0000079|GO:0051301	THC2631629	Hs.591241	Hs.591241
																									0	NR_038889	NR_038889	chr7:30589618-30589559		THC2492029	Hs.561708	Hs.561708
																									0	XR_109242	XR_109242	chr16:2204862-2204803		THC2698032	Hs.369728	Hs.369728
																								100131346	100131346	AK127606	AK127606	chr22:51093987-51093928		THC2487360	Hs.640125	Hs.640125
																								79774	79774	NM_024719	NM_024719	chr13:113999217-113980387	GO:0005622|GO:0005097|GO:0005096	THC2602363	Hs.170904	Hs.170904
																								8566	8566	NM_003681	NM_003681	chr21:45181808-45181867	GO:0042823|GO:0000287|GO:0008283|GO:0042816|GO:0005730|GO:0006767|GO:0008478|GO:0005634|GO:0030955|GO:0031402|GO:0031403|GO:0005524|GO:0042803|GO:0005829|GO:0005737|GO:0000166|GO:0006766|GO:0030170|GO:0008270|GO:0009443|GO:0016740	THC2492052	Hs.284491	Hs.284491
																								200909	200909	NM_001145143	NM_001145143	chr3:183757097-183757156	GO:0005232|GO:0005230|GO:0034220|GO:0005886|GO:0004872|GO:0016021|GO:0055085|GO:0005216	NP1214653	Hs.448004	Hs.448004
																								5526	5526	NM_006244	NM_006244	chr11:64701663-64701722	GO:0005515|GO:0010469|GO:0008601|GO:0050730|GO:0000159|GO:0070317|GO:0071158|GO:0051388|GO:0005829|GO:0007165|GO:0031952|GO:0005737|GO:0051091|GO:0031334|GO:0071363|GO:0010976	THC2489038	Hs.75199	Hs.75199
																									0	AF212044	AF212044	chrM:11083-11142	GO:0001666|GO:0070469|GO:0007568|GO:0005743|GO:0021549|GO:0009790|GO:0022904|GO:0005739|GO:0042773|GO:0005747|GO:0016020|GO:0006120|GO:0006810|GO:0016491|GO:0016021|GO:0008137	THC2584063	Hs.264208	Hs.264208
																								51491	51491	NM_016391	NM_016391	chr5:175811304-175811245	GO:0005730|GO:0005634|GO:0043231	THC2648174	Hs.696283	Hs.696283
																								23177	23177	BX648774	BX648774	chr2:65302195-65302254	GO:0051297|GO:0005813|GO:0005737|GO:0005856	THC2520824	Hs.709257	Hs.709257
																								144132	144132	NM_144666	NM_144666	chr11:6593108-6593167	GO:0030286|GO:0003777|GO:0007018	THC2629994	Hs.720080	Hs.720080
																								3627	3627	NM_001565	NM_001565	chr4:76942993-76942934	GO:0008284|GO:0009306|GO:0008603|GO:0008015|GO:0010996|GO:0009409|GO:0007267|GO:0033280|GO:0005615|GO:0034605|GO:0051607|GO:0006955|GO:0006954|GO:0006935|GO:0032496|GO:0010332|GO:0008009|GO:0030335|GO:0005102|GO:0005576|GO:0002690|GO:0007165|GO:0007517|GO:0016525|GO:0007166|GO:0009897	THC2470607	Hs.632586	Hs.632586
																								8613	8613	NM_003713	NM_003713	chr1:56960899-56960840	GO:0006629|GO:0005515|GO:0005886|GO:0030111|GO:0050731|GO:0051091|GO:0042577|GO:0005912|GO:0004721|GO:0006665|GO:0008354|GO:0005794|GO:0001568|GO:0044329|GO:0050821|GO:0008195|GO:0044328|GO:0001702|GO:0034109|GO:0005178|GO:0016020|GO:0016787|GO:0044330|GO:0005789|GO:0001933|GO:0016021|GO:0006644	THC2585233	Hs.405156	Hs.405156
																									0		0	chr20:54717546-54717487				0
																								27430	27430	NM_182796	NM_182796	chr5:162939135-162939194	GO:0005515|GO:0006805|GO:0005634|GO:0008831|GO:0032259|GO:0005829|GO:0045226|GO:0005622|GO:0005739|GO:0000166|GO:0048270|GO:0006556|GO:0048269	NP1471012	Hs.54642	Hs.54642
																								219957	219957	NM_001005283	NM_001005283	chr11:57958830-57958889	GO:0004984|GO:0005886|GO:0004930|GO:0004872|GO:0016021|GO:0004871|GO:0050896	NP1461790	Hs.553643	Hs.553643
																									0	XR_112441	XR_112441	chr2:223185982-223186241		THC2707941		0
																								399844	399844	NR_028324	NR_028324	chr19:197296-197237		THC2524411	Hs.531193	Hs.531193
																								79370	79370	NM_138722	NM_138722	chr12:12240295-12243746	GO:0005515|GO:0005737|GO:0019901|GO:0016020|GO:0043229|GO:0006915|GO:0042981|GO:0012505|GO:0005829	NP518525	Hs.210343	Hs.210343
																								57153	57153	NM_020428	NM_020428	chr19:10754558-10754617	GO:0007165|GO:0015220|GO:0005886|GO:0015871|GO:0016021|GO:0004871|GO:0043123|GO:0055085	THC2545644	Hs.534560	Hs.534560
																								146956	146956	NM_152463	NM_152463	chr17:48458627-48458686	GO:0005515|GO:0006281|GO:0004519|GO:0016787|GO:0005730|GO:0006310|GO:0005634|GO:0003677|GO:0046872	THC2472340	Hs.514330	Hs.514330
																									0		0	chr4:132712479-132712538		THC2701506		0
																									0	NR_026656	NR_026656	chr12:54525888-54525947		THC2606672	Hs.19193	Hs.19193
																								6775	6775	NM_003151	NM_003151	chr2:192011440-192011381	GO:0043565|GO:0006355|GO:0005737|GO:0003700|GO:0008283|GO:0019221|GO:0005509|GO:0005730|GO:0006468|GO:0005634|GO:0004871|GO:0007259	THC2501921	Hs.80642	Hs.80642
																								25859	25859	NR_024617	NR_024617	chr5:59843117-59843176		THC2518198	Hs.146312	Hs.146312
																								9720	9720	NM_014695	NM_014695	chr17:16608610-16608669		NP1474726	Hs.721149	Hs.721149
																								100128651	100128651	AK127243	AK127243	chr4:5902562-5902503			Hs.536770	Hs.536770
																								4085	4085	NM_002358	NM_002358	chr4:120981405-120981346	GO:0005515|GO:0000236|GO:0007094|GO:0007093|GO:0048471|GO:0005634|GO:0090267|GO:0031145|GO:0042803|GO:0005829|GO:0005737|GO:0005643|GO:0000087|GO:0005856|GO:0043066|GO:0005694|GO:0042177|GO:0060564|GO:0051436|GO:0051439|GO:0000922|GO:0000070|GO:0007067|GO:0000777|GO:0000776|GO:0000075|GO:0000278|GO:0051301	THC2484290	Hs.591697	Hs.591697
																								9103	9103	NM_201563	NM_201563	chr1:161561128-161561187	GO:0005515|GO:0006955|GO:0005737|GO:0005886|GO:0019864|GO:0004872|GO:0016021|GO:0004888	NP1401783	Hs.713617	Hs.713617
																								861	861	NM_001001890	NM_001001890	chr21:36171660-36171601	GO:0005515|GO:0030097|GO:0003700|GO:0046982|GO:0005509|GO:0005730|GO:0005634|GO:0003677|GO:0005524|GO:0045766|GO:0042803|GO:0043231|GO:0045944|GO:0030854|GO:0048935|GO:0030099|GO:0030853|GO:0045893|GO:0008134	THC2493503	Hs.149261	Hs.149261
																								3115	3115	NM_002121	NM_002121	chr6:33052784-33052843	GO:0050852|GO:0005794|GO:0005886|GO:0005783|GO:0002504|GO:0031295|GO:0019221|GO:0042613|GO:0005765|GO:0006955|GO:0016020|GO:0019882|GO:0005789|GO:0016021|GO:0010008|GO:0060333|GO:0005768	THC2575044	Hs.485130	Hs.485130
																								54210	54210	NM_018643	NM_018643	chr6:41243592-41243533	GO:0035556|GO:0005622|GO:0005886|GO:0007596|GO:0006959|GO:0005576|GO:0004872|GO:0016021|GO:0050900	THC2690244	Hs.283022	Hs.283022
																								84335	84335	AK074097	AK074097	chr19:50381487-50381428	GO:0005515|GO:0048011|GO:0032007|GO:0045884|GO:0048015|GO:0005625|GO:0005634|GO:0005829|GO:0044445|GO:0005737|GO:0045792|GO:0031931|GO:0008543|GO:0006469|GO:0043526	THC2514397	Hs.628396	Hs.628396
																									0	AY927633	AY927633	chr7:81205823-81205764			Hs.571267	Hs.571267
																									0		0	chr1:159749037-159748339				0
																								55214	55214	NM_018192	NM_018192	chr3:189674703-189674644	GO:0005794|GO:0008285|GO:0031418|GO:0005506|GO:0005783|GO:0019511|GO:0046872|GO:0005604|GO:0005488|GO:0019797|GO:0016706|GO:0032963|GO:0016702	THC2462379	Hs.374191	Hs.374191
																								65264	65264	NM_023079	NM_023079	chr17:47004420-47004479	GO:0005737|GO:0004842|GO:0016881|GO:0000166|GO:0016874|GO:0005730|GO:0006915|GO:0005634|GO:0005524	THC2572579	Hs.514297	Hs.514297
																								395	395	NM_006125	NM_006125	chrX:11196255-11187781	GO:0051056|GO:0017124|GO:0007264|GO:0005884|GO:0010518|GO:0007202|GO:0007266|GO:0015629|GO:0043087|GO:0005100|GO:0051895|GO:0005829|GO:0051497|GO:0005622|GO:0007165|GO:0005737|GO:0016004|GO:0043274|GO:0032321|GO:0005070|GO:0030041|GO:0007015|GO:0005096	NP207043	Hs.435291	Hs.435291
																									0		0	chr4:111288192-111288251				0
																									0		0	chr15:42930560-42930619				0
																									0		0	chr12:050344800-050344741				0
																								79664	79664	NM_024611	NM_024611	chr15:60712848-60712789	GO:0005634	THC2713435	Hs.200943	Hs.200943
																								6303	6303	AK310078	AK310078	chrX:23802269-23802328	GO:0005515|GO:0016746|GO:0005625|GO:0001525|GO:0005829|GO:0005622|GO:0034641|GO:0005737|GO:0006596|GO:0042127|GO:0019809|GO:0006595|GO:0008152|GO:0004145	THC2523522	Hs.28491	Hs.28491
																								8994	8994	NM_014240	NM_014240	chr3:45722696-45722755	GO:0005515|GO:0006355|GO:0033962|GO:0008360|GO:0005634|GO:0007275|GO:0046872|GO:0016442|GO:0007165|GO:0005737|GO:0016477|GO:0000932|GO:0035195|GO:0007010|GO:0008270|GO:0045892	THC2604127	Hs.193370	Hs.193370
																								216	216	NM_000689	NM_000689	chr9:75516195-75516136	GO:0005099|GO:0005737|GO:0006805|GO:0032320|GO:0001758|GO:0006069|GO:0016491|GO:0006081|GO:0004029|GO:0005497|GO:0005829	THC2507100	Hs.76392	Hs.76392
																								8514	8514	NM_003636	NM_003636	chr1:6158564-6158623	GO:0005737|GO:0005244|GO:0005886|GO:0044224|GO:0005249|GO:0015459|GO:0007268|GO:0016021|GO:0055085|GO:0006813|GO:0006811	THC2620043	Hs.440497	Hs.440497
																									0		0	chr11:057344201-057344142				0
																								23529	23529	NM_013246	NM_013246	chr11:67132122-67132063	GO:0005515|GO:0043066|GO:0008284|GO:0048295|GO:0046982|GO:0030890|GO:0042517|GO:0019221|GO:0005102|GO:0005576|GO:0005125|GO:0005615|GO:0007259|GO:0005127|GO:0043524|GO:0048711|GO:0002639|GO:0030183|GO:0008083|GO:0007166	THC2472148	Hs.502977	Hs.502977
																								153572	153572	NM_033267	NM_033267	chr5:2746939-2746880	GO:0043565|GO:0001656|GO:0003700|GO:0072272|GO:0005634|GO:0072086	THC2464134	Hs.282089	Hs.282089
																								6941	6941	NM_007109	NM_007109	chr6:31131799-31131858	GO:0003700|GO:0006357|GO:0008283|GO:0008270|GO:0005634|GO:0046872	THC2461635	Hs.584807	Hs.584807
																								11035	11035	NM_006871	NM_006871	chr14:24808442-24808383	GO:0005515|GO:0008624|GO:0005886|GO:0003713|GO:0007249|GO:0005524|GO:0005622|GO:0005739|GO:0007165|GO:0004704|GO:0005737|GO:0004672|GO:0000166|GO:0004674|GO:0006468|GO:0006464	NP1395164	Hs.268551	Hs.268551
																								892	892	BC026272	BC026272	chr6:100005205-100005146	GO:0005515|GO:0010467|GO:0006355|GO:0019901|GO:0016591|GO:0005654|GO:0005634|GO:0000079	THC2618273	Hs.430646	Hs.430646
																									0		0	chr12:127216906-127216847				0
																									0	XR_132746	XR_132746	chr6:144282303-144282362				0
																								338675	338675	NM_001002925	NM_001002925	chr11:56409501-56409442	GO:0004984|GO:0005886|GO:0004930|GO:0004872|GO:0016021|GO:0004871|GO:0050896	THC2755479	Hs.449692	Hs.449692
																								716	716	NM_001734	NM_001734	chr12:7178093-7178152	GO:0006956|GO:0004252|GO:0045087|GO:0006958|GO:0005509|GO:0006508|GO:0010001|GO:0008233|GO:0005576|GO:0051591	THC2553139	Hs.458355	Hs.458355
																								554279	554279	NR_040064	NR_040064	chr1:200311970-200311911	GO:0016020|GO:0016021	THC2605248	Hs.434694	Hs.434694
																								9124	9124	NM_020992	NM_020992	chr10:97007103-97007044	GO:0005667|GO:0001666|GO:0006355|GO:0005737|GO:0003713|GO:0008270|GO:0005856|GO:0006979|GO:0046872	NP1206865	Hs.368525	Hs.368525
																								51477	51477	NM_016368	NM_016368	chr19:18545827-18545768	GO:0005737|GO:0006021|GO:0004512|GO:0000166|GO:0008654|GO:0016853	THC2526881	Hs.405873	Hs.405873
																								92922	92922	NM_033212	NM_033212	chr16:57546437-57546378		THC2474224	Hs.644611	Hs.644611
																								6752	6752	NM_001050	NM_001050	chr17:71166803-71166862	GO:0005515|GO:0008285|GO:0005886|GO:0007267|GO:0007283|GO:0007193|GO:0004994|GO:0006937|GO:0005737|GO:0042594|GO:0007218|GO:0071392|GO:0004872|GO:0004871|GO:0004930|GO:0007584|GO:0007586|GO:0005624|GO:0021549|GO:0030165|GO:0030432|GO:0071385|GO:0007187|GO:0005887|GO:0030900	THC2470588	Hs.514451	Hs.514451
																									0		0	chr14:38073536-38075903				0
																									0	NR_003708	NR_003708	chr9:119943406-119943347			Hs.693445	Hs.693445
																								9507	9507	BC030812	BC030812	chr1:161165982-161165923	GO:0005515|GO:0001501|GO:0006508|GO:0005578|GO:0008270|GO:0008233|GO:0005576|GO:0004222|GO:0002020|GO:0005615|GO:0046872|GO:0008237	NP482437		0
																								56666	56666	NM_052839	NM_052839	chr22:50617648-50617707	GO:0030054|GO:0046982|GO:0005886|GO:0007268|GO:0005921|GO:0055077|GO:0016021|GO:0034214|GO:0005216|GO:0006811	THC2490737	Hs.440092	Hs.440092
																								100190986	100190986	NR_024456	NR_024456	chr16:21876568-21876509		THC2559900	Hs.648439	Hs.648439
																									0	XR_108981	XR_108981	chr9:97637494-97637553		THC2606759	Hs.655466	Hs.655466
																									0	M78233	M78233	chr4:9497145-9497204			Hs.449232	Hs.449232
																								377007	377007	NM_198582	NM_198582	chr2:239061488-239061547		THC2676093	Hs.591595	Hs.591595
																								286753	286753	NM_172367	NM_172367	chr17:1203584-1203643	GO:0009607|GO:0016020|GO:0016021	THC2615300	Hs.146059	Hs.146059
																								84945	84945	NM_032859	NM_032859	chr13:108886511-108886570	GO:0016787|GO:0016020|GO:0016021	THC2601478	Hs.183528	Hs.183528
																								2241	2241	NM_005246	NM_005246	chr5:108436176-108516462	GO:0005154|GO:0000790|GO:0008284|GO:0030054|GO:0005886|GO:0033007|GO:0005634|GO:0015629|GO:0008289|GO:0035556|GO:0005622|GO:0010591|GO:0005737|GO:0051092|GO:0046777|GO:0030838|GO:0000166|GO:0006935|GO:0015630|GO:0007155|GO:0005938|GO:0017137|GO:0045296|GO:0030335|GO:0045295|GO:0019901|GO:0000226|GO:0003779|GO:0018108|GO:0005524|GO:0030027|GO:0042058|GO:0031234|GO:0006468|GO:0048008|GO:0004713|GO:…	THC2474654	Hs.221472	Hs.221472
																									0		0	chr2:113399653-113399594				0
																								3770	3770	NM_170720	NM_170720	chr19:48968459-48968518	GO:0005242|GO:0005244|GO:0005886|GO:0008076|GO:0007268|GO:0016021|GO:0006813|GO:0006811	THC2487342	Hs.590945	Hs.590945
																								5923	5923	NM_002891	NM_002891	chr15:79254554-79254495	GO:0008624|GO:0035020|GO:0005886|GO:0008283|GO:0007264|GO:0035023|GO:0007268|GO:0046579|GO:0046578|GO:0031175|GO:0005829|GO:0030426|GO:0005085|GO:0048168|GO:0048167|GO:0019717|GO:0005089|GO:0005088|GO:0051056|GO:0048011|GO:0007616|GO:0006915|GO:0032863|GO:0007165|GO:0032320|GO:0035254	THC2695939	Hs.459035	Hs.459035
																									0	BC038760	BC038760	chr3:156806277-156806336		THC2607162	Hs.634263	Hs.634263
																									0		0	chr1:156424443-156416315		THC2654596		0
																									0		0	chr18:032906768-032906827		THC2781676		0
																								56670	56670	NM_033050	NM_033050	chr3:151598666-151598725	GO:0008150|GO:0005886|GO:0045028|GO:0004930|GO:0004872|GO:0016021|GO:0004871	NP445792	Hs.279575	Hs.279575
																								5732	5732	NM_000956	NM_000956	chr14:52794430-52794489	GO:0007186|GO:0005886|GO:0005887|GO:0004930|GO:0042127|GO:0004872|GO:0004871|GO:0004957	THC2475385	Hs.2090	Hs.2090
																								259232	259232	NM_052867	NM_052867	chr13:101706223-101706164	GO:0005244|GO:0016020|GO:0005272|GO:0016021|GO:0055085|GO:0006811	THC2472426	Hs.525146	Hs.525146
																								84319	84319	NM_032359	NM_032359	chr3:99897343-99897402	GO:0008026|GO:0003676|GO:0005524	THC2466439	Hs.655111	Hs.655111
																								10895	10895	NR_026769	NR_026769	chr4:74920451-74920392		NP096129	Hs.3134	Hs.3134
																									0		0	chr5:179061631-179061572	GO:0005515|GO:0008380|GO:0006396|GO:0010467|GO:0003723|GO:0005730|GO:0005634|GO:0071013|GO:0015629|GO:0008266|GO:0005737|GO:0000166|GO:0000398|GO:0043484|GO:0005654|GO:0030530	THC2585525		0
																								4299	4299	AK296149	AK296149	chr4:87968749-87968808	GO:0006355|GO:0003700|GO:0005634		Hs.480190	Hs.480190
																									0	BX115642	BX115642	chr22:39487686-39487745		THC2662243	Hs.444056	Hs.444056
																									0		0	chr12:9211300-9210365				0
																									0	AK091704	AK091704	chr20:57099707-57099766		THC2493341	Hs.729646	Hs.729646
																									0		0	chr1:81001559-81001618		THC2663057		0
																								9866	9866	NM_014818	NM_014818	chr11:8633658-8633599	GO:0005622|GO:0016235|GO:0005730|GO:0008270|GO:0005634|GO:0046872	THC2602835	Hs.130836	Hs.130836
																									0		0	chr15:038364943-038365002				0
																									0	XR_109826	XR_109826	chr4:120370811-120370752		THC2553135	Hs.655864	Hs.655864
																								5662	5662	NM_002779	NM_002779	chr10:104162436-104162377	GO:0005622|GO:0007165|GO:0005086|GO:0005737|GO:0005886|GO:0030182|GO:0032012|GO:0016021|GO:0004871|GO:0001726	THC2491352	Hs.154658	Hs.154658
																									0		0	chr15:20495176-20495403				0
																									0		0	chr20:4053231-4053172		THC2696515		0
																								59277	59277	NM_021229	NM_021229	chr12:96052034-96051975	GO:0016322|GO:0060668|GO:0005886|GO:0007411|GO:0043237|GO:0005576|GO:0005604	THC2748399	Hs.201034	Hs.201034
																									0		0	chr2:049142724-049142665				0
																									0		0	chr2:154278302-154278243				0
																									0		0	chr19:36078148-36078207				0
																								8573	8573	NM_003688	NM_003688	chrX:41374317-41374258	GO:0005515|GO:0005516|GO:0005737|GO:0005886|GO:0000166|GO:0004674|GO:0004385|GO:0005634|GO:0015629|GO:0007155|GO:0005524	THC2730617	Hs.495984	Hs.495984
																									0		0	chrX:103892628-103892569				0
																								284561	284561	XR_112106	XR_112106	chr1:147763874-147763933		THC2601545	Hs.504540	Hs.504540
																								665	665	AF370457	AF370457	chr8:26254988-26255047	GO:0005515|GO:0008634|GO:0043066|GO:0046982|GO:0005783|GO:0035694|GO:0005634|GO:0005741|GO:0031224|GO:0005635|GO:0005740|GO:0006917|GO:0042803|GO:0042802|GO:0005739|GO:0051607|GO:0016020|GO:0044419|GO:0016021|GO:0005521	THC2493644	Hs.131226	Hs.131226
																									0		0	chr2:98088602-98088543				0
																								10249	10249	NM_005838	NM_005838	chr11:58477744-58477685	GO:0005739|GO:0006637|GO:0016746|GO:0006805|GO:0047961|GO:0005759|GO:0009636	THC2479512	Hs.145384	Hs.145384
																								6996	6996	NM_003211	NM_003211	chr12:104381013-104381072	GO:0005515|GO:0030983|GO:0005634|GO:0016799|GO:0003684|GO:0006281|GO:0006284|GO:0006285|GO:0008152|GO:0045008|GO:0005654|GO:0006298|GO:0008263	THC2468774	Hs.584809	Hs.584809
																								10658	10658	NM_198700	NM_198700	chr11:47490237-47490178	GO:0005515|GO:0006397|GO:0016246|GO:0042835|GO:0003723|GO:0006376|GO:0005634|GO:0009790|GO:0003729|GO:0007281|GO:0005737|GO:0000166|GO:0030529|GO:0043484|GO:0000900	THC2476841	Hs.595333	Hs.595333
																								554226	554226	NR_027019	NR_027019	chr2:132905224-132905165		THC2517772	Hs.380689	Hs.380689
																								8816	8816	BC022967	BC022967	chr14:69557831-69557772	GO:0005739|GO:0016567|GO:0080008	THC2473398	Hs.509780	Hs.509780
																								5424	5424	NM_002691	NM_002691	chr19:50921206-50921265	GO:0043625|GO:0005515|GO:0003887|GO:0005634|GO:0046872|GO:0000084|GO:0000109|GO:0006271|GO:0000723|GO:0000166|GO:0000722|GO:0006297|GO:0009411|GO:0008296|GO:0016779|GO:0003677|GO:0006260|GO:0007346|GO:0006139|GO:0045004|GO:0006281|GO:0016787|GO:0006283|GO:0003682|GO:0006284|GO:0000731|GO:0006287|GO:0005654|GO:0043137|GO:0006289|GO:0000278|GO:0032201|GO:0016740	NP1473168	Hs.279413	Hs.279413
																									0		0	chr5:060686671-060686612				0
																								1476	1476	NM_000100	NM_000100	chr21:45194115-45194056	GO:0010951|GO:0005622|GO:0008344|GO:0005737|GO:0004869|GO:0004866|GO:0010466|GO:0005730|GO:0042981|GO:0005634|GO:0002020	THC2503761	Hs.695	Hs.695
																								23286	23286	NM_015238	NM_015238	chr5:167896127-167896186	GO:0005515|GO:0006355|GO:0048471|GO:0005794|GO:0005886|GO:0003713|GO:0005634|GO:0032587|GO:0042995|GO:0035330|GO:0005737|GO:0016477|GO:0043410	THC2600555	Hs.484047	Hs.484047
																								6286	6286	NM_005980	NM_005980	chr4:6698819-6698878	GO:0005515|GO:0005737|GO:0000287|GO:0043542|GO:0005509|GO:0005634|GO:0048306	THC2461598	Hs.2962	Hs.2962
																								391634	391634	NR_003132	NR_003132	chr4:13339014-13339073	GO:0005737|GO:0000166|GO:0006457|GO:0006950|GO:0051082|GO:0005524	NP1455478	Hs.731312	Hs.731312
																								1106	1106	NM_001042572	NM_001042572	chr15:93486257-93487662	GO:0004003|GO:0016787|GO:0006357|GO:0000166|GO:0004386|GO:0005634|GO:0005524|GO:0003677	THC2595666	Hs.220864	Hs.220864
																								29881	29881	NM_013389	NM_013389	chr7:44578461-44576528	GO:0042632|GO:0005515|GO:0006629|GO:0006695|GO:0017137|GO:0005886|GO:0031410|GO:0030301|GO:0030299|GO:0031489|GO:0016324|GO:0042157|GO:0015918|GO:0008158|GO:0016021|GO:0008202|GO:0030659	NP186379	Hs.567486	Hs.567486
																								29887	29887	NM_001199835	NM_001199835	chr7:26412152-26412211	GO:0005545|GO:0005737|GO:0007154|GO:0016020|GO:0031313|GO:0007032|GO:0015031|GO:0008289|GO:0005768	THC2738144	Hs.728930	Hs.728930
																								55165	55165	NM_018131	NM_018131	chr10:95279478-95279537	GO:0007067|GO:0007049|GO:0005813|GO:0005737|GO:0005814|GO:0030496|GO:0005856|GO:0032154|GO:0051301	THC2462419	Hs.14559	Hs.14559
																								10318	10318	NM_006058	NM_006058	chr5:150409825-150409766	GO:0005622|GO:0005515|GO:0005737|GO:0009101|GO:0006952|GO:0005634|GO:0006412|GO:0045071	THC2466066	Hs.355141	Hs.355141
																									0		0	chr6:82643197-82638611				0
																								377677	377677	NM_198584	NM_198584	chr8:86195965-86196024	GO:0008270|GO:0004089|GO:0006730|GO:0046872|GO:0016829	THC2535755	Hs.127189	Hs.127189
																									0		0	chrX:012844296-012844355				0
																								92369	92369	NM_080862	NM_080862	chr3:140867372-140867431	GO:0035556|GO:0005515|GO:0005737	THC2632742	Hs.655112	Hs.655112
																								64757	64757	NM_022746	NM_022746	chr1:220971296-220971355	GO:0005739|GO:0043546|GO:0051410|GO:0042126|GO:0030170|GO:0008940|GO:0016491|GO:0005743|GO:0055114|GO:0030151	THC2745257	Hs.497816	Hs.497816
																								10507	10507	NM_001142287	NM_001142287	chr9:91976575-91976516	GO:0006955|GO:0005886|GO:0007411|GO:0005102|GO:0007275|GO:0006916|GO:0004872|GO:0050772|GO:0016021|GO:0007155|GO:0030154|GO:0007399	THC2631191	Hs.494406	Hs.494406
																									0	NR_002931	NR_002931	chr19:7854701-7854760		THC2608838	Hs.568222	Hs.568222
																									0	NM_175617	NM_175617	chr16:56660883-56660942	GO:0071294|GO:0048471|GO:0005737|GO:0005507|GO:0008270|GO:0005634|GO:0071276|GO:0046870|GO:0046872|GO:0045926	THC2517035	Hs.647370	Hs.647370
																									0		0	chr1:2976154-2976095				0
																								5174	5174	NM_002614	NM_002614	chr1:145763717-145763776	GO:0005515|GO:0005215|GO:0005737|GO:0016020|GO:0008283|GO:0006810|GO:0031526|GO:0034767|GO:0030165|GO:0015893|GO:0015879|GO:0005124	THC2624486	Hs.444751	Hs.444751
																									0		0	chr10:054073705-054073764				0
																									0		0	chr8:135736075-135736134		THC2649910		0
																								27022	27022	NM_012183	NM_012183	chr1:63790602-63790661	GO:0005515|GO:0007389|GO:0001658|GO:0003700|GO:0044212|GO:0051216|GO:0003705|GO:0001755|GO:0005634|GO:0048846|GO:0051090|GO:0003690|GO:0045944|GO:0005667|GO:0001822|GO:0008301|GO:0001892|GO:0030318|GO:0000122|GO:0001829|GO:0001701|GO:0048485|GO:0048484|GO:0043565|GO:0050935|GO:0007422|GO:0048937|GO:0008134	THC2651865	Hs.546573	Hs.546573
																									0		0	chr13:24079690-24079749				0
																									0		0	chr12:80423093-80423152				0
																									0	NM_001012421	NM_001012421	chr9:42393542-42396400		THC2555110	Hs.709909	Hs.709909
																									0	XR_109727	XR_109727	chr22:42897969-42897910		THC2491995		0
																								163259	163259	AK124287	AK124287	chr1:115125613-115125554		NP1141639	Hs.654928	Hs.654928
																								100216001	100216001	NR_024475	NR_024475	chr10:4692436-4692377		THC2620594	Hs.634869	Hs.634869
																								56918	56918	NM_020161	NM_020161	chr2:228475433-228475374	GO:0005542|GO:0016020|GO:0008518|GO:0006810	THC2623902	Hs.283092	Hs.283092
																									0		0	chr8:47505181-47505122				0
																									0	CB104875	CB104875	chr15:26691689-26691748			Hs.574268	Hs.574268
																									0		0	chr3:163719667-163719608				0
																								142827	142827	NM_207321	NM_207321	chr10:96979668-96979727	GO:0006629|GO:0005739|GO:0000166|GO:0016874|GO:0006631|GO:0005525|GO:0005524|GO:0047760|GO:0046872	THC2603165	Hs.134229	Hs.134229
																								79908	79908	NM_001040462	NM_001040462	chr5:180377772-180377831	GO:0005515|GO:0016020|GO:0016021	THC2490405	Hs.189109	Hs.189109
																								387707	387707	AK123423	AK123423	chr10:97752394-97752453		THC2489539		0
																								9253	9253	NM_004756	NM_004756	chr19:41171921-41171862	GO:0005515|GO:0021849|GO:0019221|GO:0007275|GO:0007409|GO:0007399|GO:0007405|GO:0005737|GO:0021670|GO:0050769|GO:0050775|GO:0030900|GO:0019538|GO:0034332	THC2732537	Hs.326953	Hs.326953
																								5178	5178	NM_006210	NM_006210	chr19:57325766-57325707	GO:0005622|GO:0005737|GO:0003700|GO:0005730|GO:0016032|GO:0006915|GO:0008270|GO:0005634|GO:0003676|GO:0046872	THC2462814	Hs.201776	Hs.201776
																								84938	84938	NM_032852	NM_032852	chr1:63329990-63330049	GO:0004197|GO:0005737|GO:0006612|GO:0006914|GO:0006508|GO:0008233|GO:0005576|GO:0015031|GO:0000045|GO:0005829	THC2462738	Hs.7353	Hs.7353
																								952	952	NM_001775	NM_001775	chr4:15850185-15850244	GO:0050853|GO:0008624|GO:0005886|GO:0030307|GO:0030890|GO:0005634|GO:0060292|GO:0007204|GO:0045779|GO:0045907|GO:0000166|GO:0016798|GO:0004872|GO:0032024|GO:0009725|GO:0032526|GO:0032355|GO:0033194|GO:0070555|GO:0005792|GO:0001666|GO:0043066|GO:0007565|GO:0009986|GO:0016849|GO:0042493|GO:0005624|GO:0007165|GO:0003953|GO:0032570|GO:0016021|GO:0045893|GO:0045892	NP088570	Hs.479214	Hs.479214
																								7536	7536	D26121	D26121	chr11:64543888-64543829	GO:0008380|GO:0000245|GO:0006355|GO:0003714|GO:0003723|GO:0005730|GO:0005634|GO:0003676|GO:0046872|GO:0000389|GO:0008150|GO:0000398|GO:0005840|GO:0005681|GO:0008270	THC2588580		0
																									0	DA825750	DA825750	chr4:121086981-121087040			Hs.650800	Hs.650800
																								4536	4536	AK026903	AK026903	chrM:4914-4973	GO:0072593|GO:0070469|GO:0005743|GO:0014069|GO:0005739|GO:0022904|GO:0005747|GO:0042773|GO:0016020|GO:0006120|GO:0006810|GO:0016491|GO:0016021|GO:0008137	THC2588692	Hs.631494	Hs.631494
																									0	NM_001097	NM_001097	chr22:51178228-51178287	GO:0005515|GO:0043159|GO:0004252|GO:0005507|GO:0005798|GO:0042806|GO:0048545|GO:0003677|GO:0005537|GO:0009607|GO:0007338|GO:0043234|GO:0004040|GO:0007190|GO:0002077|GO:0008144|GO:0006508|GO:0008270|GO:0008233|GO:0007341|GO:0007340	THC2478327	Hs.370870	Hs.370870
																								10815	10815	NM_006651	NM_006651	chr4:778985-778926	GO:0005326|GO:0007268|GO:0045202|GO:0006887|GO:0014047|GO:0016079|GO:0007269|GO:0030425|GO:0005829|GO:0005737|GO:0043025|GO:0017075|GO:0070032|GO:0030073	THC2473933	Hs.478930	Hs.478930
																									0	NM_001142800	NM_001142800	chr6:64488068-64488009	GO:0005509|GO:0005576|GO:0007601|GO:0050896	THC2717030	Hs.25067	Hs.25067
																								3954	3954	NM_012318	NM_012318	chr14:045600828-045600769	GO:0005739|GO:0005515|GO:0016020|GO:0005509|GO:0005743|GO:0016021|GO:0042407	THC2538032	Hs.120165	Hs.120165
																								23220	23220	NM_015177	NM_015177	chr11:58975615-58975674	GO:0005737|GO:0007219|GO:0008270|GO:0046872	THC2744400	Hs.523696	Hs.523696
																								220108	220108	NM_145019	NM_145019	chr13:51855548-51855607		THC2489547	Hs.71913	Hs.71913
																								389766	389766	NM_001010907	NM_001010907	chr9:88842307-88842248		THC2487108	Hs.632073	Hs.632073
																								10457	10457	NM_001005340	NM_001005340	chr7:23314496-23314555	GO:0042470|GO:0008285|GO:0005178|GO:0016020|GO:0005887|GO:0016023|GO:0016021|GO:0007155|GO:0008201	THC2476654	Hs.190495	Hs.190495
																								29951	29951	NM_001164595	NM_001164595	chr12:41967583-41967642	GO:0004842|GO:0008270|GO:0046872	THC2476388	Hs.380044	Hs.380044
																								9447	9447	NM_004833	NM_004833	chr1:159033365-159033306	GO:0035458|GO:0050702|GO:0005730|GO:0005634|GO:0002218|GO:0035690|GO:0005829|GO:0005739|GO:0044444|GO:0005737|GO:0006955|GO:0003690|GO:0045087	THC2474709	Hs.281898	Hs.281898
																								2643	2643	NM_000161	NM_000161	chr14:55309447-55309388	GO:0005515|GO:0050662|GO:0014916|GO:0051066|GO:0006729|GO:0005634|GO:0045776|GO:0051291|GO:0042803|GO:0005829|GO:0006809|GO:0042416|GO:0005737|GO:0000166|GO:0042311|GO:0050884|GO:0032496|GO:0046654|GO:0051260|GO:0034341|GO:0031965|GO:0005509|GO:0005730|GO:0003934|GO:0005625|GO:0006917|GO:0031410|GO:0005525|GO:0042559|GO:0006184|GO:0043234|GO:0030742|GO:0006461|GO:0016787|GO:0051000|GO:0008217|GO:…	THC2463290	Hs.86724	Hs.86724
																								100127909	100127909	XR_111781	XR_111781	chr18:45660599-45660540		THC2490434	Hs.637202	Hs.637202
																									0	NM_001170538	NM_001170538	chr3:137811264-137807330	GO:0005622|GO:0008270|GO:0046872	THC2488386	Hs.351403	Hs.351403
																								4603	4603	NM_001080416	NM_001080416	chr8:67474765-67474706	GO:0006355|GO:0005730|GO:0005634|GO:0045893|GO:0003677	THC2621930	Hs.445898	Hs.445898
																								713	713	NM_000491	NM_000491	chr1:22987795-22987854	GO:0006956|GO:0005581|GO:0010033|GO:0007420|GO:0045087|GO:0007568|GO:0006958|GO:0051384|GO:0005576|GO:0005602	THC2466901	Hs.8986	Hs.8986
																								646498	646498	NM_001080528	NM_001080528	chr3:49215128-49215069		THC2663467	Hs.143880	Hs.143880
																									0	XR_109340	XR_109340	chr16:89017873-89017932		THC2489906	Hs.689377	Hs.689377
																								605	605	NM_020993	NM_020993	chr12:122499758-122499817	GO:0003674|GO:0005575|GO:0045892	THC2777702	Hs.530970	Hs.530970
																								388021	388021	NM_207379	NM_207379	chr14:105061569-105061510	GO:0016020|GO:0016021	THC2645836	Hs.655004	Hs.655004
																									0	XR_108813	XR_108813	chr7:130606643-130606702		THC2530046		0
																								255488	255488	NM_182757	NM_182757	chr6:18468695-18468754	GO:0005515|GO:0004842|GO:0031966|GO:0016874|GO:0000151|GO:0006915|GO:0045768|GO:0046872|GO:0005739|GO:0005737|GO:0016020|GO:0042787|GO:0008270|GO:0016021	THC2531640	Hs.148741	Hs.148741
																								57626	57626	NM_020866	NM_020866	chr13:70275143-70275084	GO:0005737|GO:0030036|GO:0021680|GO:0043025|GO:0007628|GO:0007626|GO:0003779|GO:0005856|GO:0030425|GO:0016358	THC2471575	Hs.508201	Hs.508201
																								3761	3761	NM_152868	NM_152868	chr22:38823162-38823103	GO:0005515|GO:0005242|GO:0005244|GO:0005886|GO:0007268|GO:0030165|GO:0030425|GO:0016323|GO:0008076|GO:0043025|GO:0016021|GO:0006813|GO:0006811	THC2475481	Hs.32505	Hs.32505
																									0	XR_108813	XR_108813	chr7:130598325-130598384		THC2580295		0
																								3910	3910	NM_001105207	NM_001105207	chr6:112537629-112537570	GO:0045995|GO:0030334|GO:0001568|GO:0050873|GO:0005605|GO:0005102|GO:0005606|GO:0005576|GO:0030155|GO:0005604|GO:0005201	THC2632520	Hs.654572	Hs.654572
																									0		0	chr10:121861866-121861807				0
																									0	NR_026703	NR_026703	chr5:140090876-140090935		THC2725412	Hs.543888	Hs.543888
																									0		0	chr5:175414304-175414363				0
																								50939	50939	NM_016247	NM_016247	chr3:100949926-100949867	GO:0016020|GO:0005540|GO:0005578|GO:0004872|GO:0016021|GO:0008201|GO:0007601|GO:0005201	THC2477050	Hs.272380	Hs.272380
																								654341	654341	NM_001040282	NM_001040282	chr17:34797442-34797383	GO:0005622|GO:0005097|GO:0005096	NP1083288	Hs.617010	Hs.617010
																								151056	151056	NM_153021	NM_153021	chr2:28812883-28812942	GO:0016042|GO:0016324|GO:0005886|GO:0004622|GO:0004623|GO:0016021|GO:0001523|GO:0016298|GO:0008202	THC2484492	Hs.444933	Hs.444933
																								200407	200407	NM_153836	NM_153836	chr2:101965507-101965449	GO:0005794|GO:0005783|GO:0010181|GO:0016491|GO:0005576	THC2474516	Hs.30917	Hs.30917
																									0	XR_108901	XR_108901	chr8:80714987-80715046				0
																									0		0	chr1:159453037-159453096				0
																								114614	114614	NR_001458	NR_001458	chr21:26946350-26946409		THC2733632	Hs.697120	Hs.697120
																								94121	94121	NM_080737	NM_080737	chrX:99929857-99929798	GO:0005215|GO:0005813|GO:0017137|GO:0005886|GO:0050714|GO:0005730|GO:0005634|GO:0031410|GO:0042043|GO:0006886|GO:0046872|GO:0008021|GO:0045921|GO:0005737|GO:0016324|GO:0071985|GO:0005543|GO:0008270|GO:0046676|GO:0030667|GO:0030658|GO:0019898|GO:0005768	THC2465092	Hs.592224	Hs.592224
																								6044	6044	NR_002324	NR_002324	chr3:39452639-39452698		THC2557477	Hs.731290	Hs.731290
																								117178	117178	NM_014021	NM_014021	chr1:85109841-85109782	GO:0005515|GO:0043234|GO:0030054|GO:0005913|GO:0019904|GO:0005634|GO:0007155	THC2499791	Hs.22587	Hs.22587
																								11037	11037	NM_006873	NM_006873	chr2:48825258-48825317	GO:0030131|GO:0005737|GO:0016020|GO:0030100|GO:0006886	THC2492004	Hs.44385	Hs.44385
																								653061	653061	NR_038843	NR_038843	chr15:23609518-23609577		THC2594274	Hs.568189	Hs.568189
																									0		0	chr1:63717339-63717398				0
																								130132	130132	NM_144629	NM_144629	chr2:198436123-198436064	GO:0005886	THC2471458	Hs.591615	Hs.591615
																								55022	55022	NM_017933	NM_017933	chr2:229889030-229888971	GO:0005739|GO:0005737|GO:0005730|GO:0005634	THC2606128	Hs.409352	Hs.409352
																									0		0	chr12:58993993-58993934				0
																								347730	347730	NM_178839	NM_178839	chr2:80529291-80529232	GO:0030424|GO:0008150|GO:0003674|GO:0016020|GO:0009986|GO:0005783|GO:0005789|GO:0016021|GO:0030426	THC2648558	Hs.591580	Hs.591580
																									0	XR_132906	XR_132906	chr22:17160378-17160319		THC2772310		0
																									0		0	chr11:63262892-63262951				0
																								54102	54102	NM_053277	NM_053277	chr21:36090152-36090211	GO:0005737|GO:0005244|GO:0005886|GO:0005247|GO:0034707|GO:0016021|GO:0006811	NP566224	Hs.473695	Hs.473695
																								375484	375484	AK299336	AK299336	chr5:175717644-175717703		THC2483462	Hs.519783	Hs.519783
																								2534	2534	NM_002037	NM_002037	chr6:111982770-111982711	GO:0005515|GO:0007631|GO:0050852|GO:0005886|GO:0031295|GO:0050900|GO:0007243|GO:0046872|GO:0005829|GO:0001948|GO:0000166|GO:0007411|GO:0044419|GO:0016032|GO:0006816|GO:0007612|GO:0030168|GO:0007275|GO:0005524|GO:0050690|GO:0046875|GO:0007596|GO:0006468|GO:0004713|GO:0004715|GO:0005768	THC2492977	Hs.390567	Hs.390567
																								3832	3832	NM_004523	NM_004523	chr10:94414627-94414686	GO:0005871|GO:0019901|GO:0007100|GO:0005819|GO:0003777|GO:0005524|GO:0005829|GO:0007067|GO:0000922|GO:0005737|GO:0007049|GO:0000166|GO:0007596|GO:0016585|GO:0005876|GO:0090307|GO:0007051|GO:0007052|GO:0005856|GO:0051301|GO:0007018	THC2462785	Hs.8878	Hs.8878
																								81300	81300	NM_001004124	NM_001004124	chr11:55406713-55406772	GO:0004984|GO:0005886|GO:0004930|GO:0004872|GO:0016021|GO:0004871|GO:0050896	NP1461937	Hs.626750	Hs.626750
																								284612	284612	NM_001040709	NM_001040709	chr1:110024705-110024764	GO:0005215|GO:0016020|GO:0006874|GO:0016021|GO:0008021		Hs.528366	Hs.528366
																									0		0	chr10:119235949-119235890		THC2542723		0
																								83445	83445	NM_001080554	NM_001080554	chr12:13237895-13237836	GO:0016020|GO:0005783|GO:0005789|GO:0016021|GO:0070063	NP526599	Hs.240053	Hs.240053
																									0		0	chr7:66057419-66057360				0
																								347240	347240	NM_194313	NM_194313	chr9:34252568-34252509	GO:0005515|GO:0005737|GO:0000166|GO:0005874|GO:0005856|GO:0003777|GO:0005524|GO:0007018	THC2473480	Hs.710246	Hs.710246
																								158521	158521	NM_152578	NM_152578	chrX:147108056-147108115	GO:0016020|GO:0016021	THC2481153	Hs.128580	Hs.128580
																								80824	80824	NM_030640	NM_030640	chr12:12629429-12629370	GO:0045209|GO:0000188|GO:0005737|GO:0006470|GO:0016787|GO:0016311|GO:0016023|GO:0005634|GO:0004721|GO:0045204|GO:0017017|GO:0004725	THC2463749	Hs.536535	Hs.536535
																									0		0	chr12:104762711-104762770				0
																								84691	84691	NM_032599	NM_032599	chr7:128371559-128371618		NP362280	Hs.131098	Hs.131098
																								219986	219986	NM_001004706	NM_001004706	chr11:59271638-59271697	GO:0004984|GO:0005886|GO:0004930|GO:0004872|GO:0016021|GO:0004871|GO:0050896	NP1461860	Hs.553651	Hs.553651
																									0	NR_037184	NR_037184	chr16:27301728-27301787		THC2631759		0
																								3219	3219	NM_024017	NM_024017	chr17:46698674-46698615	GO:0005515|GO:0006355|GO:0003700|GO:0005730|GO:0048706|GO:0005634|GO:0007275|GO:0009952|GO:0005739|GO:0043565|GO:0060326|GO:0045944|GO:0060070	NP398651	Hs.463350	Hs.463350
																									0		0	chr15:091844611-091844670		THC2522778		0
																								126069	126069	NM_152356	NM_152356	chr19:11918405-11918464	GO:0005622|GO:0006355|GO:0008270|GO:0005634|GO:0003677|GO:0046872	THC2480056	Hs.631634	Hs.631634
																								3125	3125	NM_022555	NM_022555		GO:0050852|GO:0005794|GO:0005886|GO:0005783|GO:0002504|GO:0031295|GO:0019221|GO:0042613|GO:0005765|GO:0007165|GO:0006955|GO:0016020|GO:0005887|GO:0031902|GO:0005789|GO:0016021|GO:0032395|GO:0060333|GO:0005768	THC2490503	Hs.696211	Hs.696211
																									0	NM_173812	NM_173812	chr12:64041078-64038271	GO:0016020|GO:0007286|GO:0007275|GO:0016021|GO:0007283|GO:0030154	THC2462159	Hs.533644	Hs.533644
																									0		0	chr3:075789929-075789988				0
																									0		0	chr4:153073507-153073566				0
																									0	BM920733	BM920733	chr1:111824473-111825089		THC2612210	Hs.632425	Hs.632425
																								5144	5144	NM_001165899	NM_001165899	chr5:58264986-58264927	GO:0008081|GO:0004115|GO:0005815|GO:0004114|GO:0005625|GO:0005626|GO:0046872|GO:0005829|GO:0007165|GO:0005737|GO:0030552|GO:0016787|GO:0016020|GO:0061028|GO:0008144|GO:0005856|GO:0006198	THC2609668	Hs.117545	Hs.117545
																									0		0	chr12:24857655-24893680				0
																								4072	4072	NM_002354	NM_002354	chr2:47613894-47613953	GO:0005515|GO:0016323|GO:0001657|GO:0016324|GO:0008284|GO:0030054|GO:0009986|GO:0005886|GO:0016021|GO:0005923|GO:0016328	NP1212094	Hs.542050	Hs.542050
																									0		0	chr5:175399652-175399947				0
																								284739	284739	NR_027686	NR_027686	chr20:62671072-62671131			Hs.97840	Hs.97840
																									0	BI046002	BI046002	chr9:88487704-88487763		THC2767125	Hs.651419	Hs.651419
																									0		0	chr1:171652746-171652686				0
																								23762	23762	NM_030758	NM_030758	chr22:31302848-31302907	GO:0016020|GO:0006869|GO:0006810|GO:0008289	THC2731705	Hs.517546	Hs.517546
																									0	BX099468	BX099468	chr1:59487200-59498542			Hs.340072	Hs.340072
																									0	AK092558	AK092558	chr9:141121547-141134122		THC2510316	Hs.652849	Hs.652849
																								23116	23116	NM_015091	NM_015091	chr14:45543533-45543592	GO:0005488	THC2601147	Hs.371078	Hs.371078
																								10136	10136	NM_005747	NM_005747	chr1:22332223-22332282	GO:0004252|GO:0007586|GO:0006508|GO:0008233|GO:0008203	THC2527198	Hs.181289	Hs.181289
																								2865	2865	NM_005304	NM_005304	chr19:35851300-35851359	GO:0007186|GO:0005886|GO:0005887|GO:0004930|GO:0004872|GO:0004871|GO:0008289	THC2478484	Hs.248055	Hs.248055
																								57447	57447	NM_201535	NM_201535	chr14:21484991-21484932	GO:0005515|GO:0048471|GO:0005813|GO:0005794|GO:0005730|GO:0048662|GO:0001818|GO:0005634|GO:0007275|GO:0042995|GO:0030154|GO:0010574|GO:0030426|GO:0005829|GO:0007399|GO:0003674|GO:0007165|GO:0005737|GO:0090361|GO:0070373|GO:0016055	THC2510099	Hs.525205	Hs.525205
																									0		0	chr5:121176363-121176422				0
																									0		0	chr6:140180683-140181447				0
																									0	A25968	A25968	chr7:142045681-142045740		NP285391	Hs.511728	Hs.511728
																								80143	80143	NM_001102396	NM_001102396	chr1:115313097-115313038	GO:0005515|GO:0005737|GO:0045087|GO:0005925|GO:0043231|GO:0005829	THC2491344	Hs.709277	Hs.709277
																								22974	22974	NM_012112	NM_012112	chr20:30388973-30389032	GO:0005515|GO:0019901|GO:0060236|GO:0008283|GO:0005874|GO:0005730|GO:0005819|GO:0006915|GO:0005634|GO:0005525|GO:0005524|GO:0032147|GO:0000922|GO:0005737|GO:0007049|GO:0007067|GO:0015630|GO:0051301	THC2611534	Hs.244580	Hs.244580
																								923	923	NM_006725	NM_006725	chr11:60787488-60787547	GO:0016020|GO:0009986|GO:0005887|GO:0007155|GO:0005044	NP091718	Hs.729486	Hs.729486
																								115827	115827	NM_138453	NM_138453	chr5:57878999-57879058	GO:0005737|GO:0005886|GO:0000166|GO:0007264|GO:0017157|GO:0015031|GO:0005525|GO:0008021|GO:0005829	THC2475497	Hs.482173	Hs.482173
																									0		0	chr4:139219747-139219688				0
																								100129648	100129648	AK097637	AK097637	chr22:41768715-41768656		THC2485282	Hs.711285	Hs.711285
																								9134	9134	NM_057749	NM_057749	chr8:95892677-95892618	GO:0005515|GO:0000082|GO:0019901|GO:0000075|GO:0005654|GO:0005634|GO:0000079|GO:0000278|GO:0051301|GO:0005829	THC2464997	Hs.521693	Hs.521693
																									0	NR_038981	NR_038981	chr6:132490250-132490309		THC2632552		0
																								23114	23114	NM_001005389	NM_001005389	chr1:204944486-204944545	GO:0033268|GO:0005886|GO:0007411|GO:0042552|GO:0007422|GO:0016021|GO:0007155	NP1247431	Hs.13349	Hs.13349
																								286436	286436	NM_001164416	NM_001164416	chrX:103296776-103296835	GO:0005694|GO:0006334|GO:0005730|GO:0005634|GO:0000786|GO:0003677	THC2517497	Hs.376474	Hs.376474
																								145501	145501	NM_199296	NM_199296	chr14:77941362-77941303	GO:0005730|GO:0005634|GO:0005576	NP1079193	Hs.29742	Hs.29742
																									0	XM_002342405	XM_002342405	chr3:158460833-158460892		THC2699535	Hs.729204	Hs.729204
